# Supplementary material for: Prognostic value of the model for end-stage liver disease excluding INR score (MELD-XI) in patients with adult congenital heart disease
Source: PLoS One. 2019 Nov 19;14(11):e0225403. doi: 10.1371/journal.pone.0225403 (PMC6863541; doi:10.1371/journal.pone.0225403)
Supplement: S1 Dataset — (XLSX) [file pone.0225403.s001.xlsx]

## Sheet: 1018eGFR
sex	diagnosis	severity	status	age	systemic RV	Fontan	Eisenmenger	PMI	hepatitis	HBV	HCV	LC	MACE	NYHAhigh	Cr	eGFR	Bil	GTP	AST	ALT	Alb	Hb	PLT	MELD	SVEF	SPV dysfunction	valve	PH	follow	HT	DM	HL
male	TA	severe	1	22	0	1	0	0	1	0	1	0	1	1	0.7	118.029	1.6	112	83	165	5	18.1	17.5	11.8427	46		0	0	6	0	0	0
female	SV	severe	1	21	0	1	0	1	1	0	1	0	0	1	0.6	104.634	1	75	22	36	4.9	15.4	15.3	9.44	60		0	0	15.4	0	0	0
male	TA	severe	1	30	0	1	0	0	0	0	0	0	0	1	0.7	107.977	2.1	56	23	22	4.3	17.1	12.1	13.2328	53	0	0	0	17.4	0	0	0
female	DORV	severe	1	22	0	1	0	0	0	0	0	0	0	1	0.7	87.2235	1.1	14	26	15	4.8	16.4	18.7	9.92723	70		0	0	16.4	0	0	0
male	Other	severe	1	19	1	1	0	0	0	0	0	0	0	1	0.7	123.101	1	207	18	19	3.2	15.5	10.2	9.44	79		0	0	18.4	0	0	0
male	TA	severe	1	18	0	1	0	0	0	0	0	0	0	1	0.6	147.993	0.6	72	19	16	3.4	10.6	32.6	9.44	63		0	0	18.4	0	0	0
female	SV	severe	1	21	0	1	0	0	0	0	0	0	0	1	0.7	88.3959	0.8	11	16	12	4.8	15.3	21.3	9.44	59		0	0	13.4	0	0	0
male	SV	severe	1	18	0	1	0	0	0	0	0	0	0	1	0.7	125.026	2.1	37	21	15	4.9	18.1	16.4	13.2328	66		0	0	14.4	0	0	0
female	PA	severe	1	18	0	1	0	0	0	0	0	0	0	1	0.8	79.8367	0.8	58	27	28	5	17.2	19.6	9.44	68		0	0	11.4	0	0	0
female	DORV	severe	1	18	1	1	0	0	0	0	0	0	0	1	0.5	133.509	0.8	33	34	27	4.8	14.9	21.1	9.44	50		0	0	10.4	0	0	0
male	SV	severe	1	20	0	1	0	0	0	0	0	0	0	1	0.9	92.1435	1.2	75	20	19	4.6	16	16.8	10.372	34		0	0	8.4	0	0	0
male	TA	severe	1	32	0	1	0	0	0	0	0	0	1	1	0.6	125.466	2	56	26	18	4.7	16.9	11.6	12.9834	71	1	0	0	2	0	0	0
male	ccTGA	severe	1	18	0	1	0	0	0	0	0	0	0	1	0.7	125.026	2.3	89	31	24	4.9	16	13.5	13.6978	53		0	0	11.4	0	0	0
female	PA	severe	1	21	0	1	0	0	0	0	0	0	0	1	0.7	88.3959	1.4	99	22	15	4.7	13.5	9.6	11.16	85		0	0	5	0	0	0
female	ASD	simple	1	29	0	0	0	0	1	0	1	0	0	0	0.4	148.622	0.4	9	14	13	4.1	11.5	24.2	9.44	64	0	0	0	3	0	0	0
male	ASD	simple	1	48	0	0	0	0	1	0	1	0	1	0	0.7	94.3514	0.9	88	88	119	4.1	15	8.8	9.44	72	0	0	0	16	0	0	0
female	ASD	simple	1	34	0	0	0	0	1	0	1	0	0	1	0.3	194.51	1	19	18	9	4	9.4	11.5	9.44	81	0	1	0	9	0	0	0
female	ASD	simple	1	48	0	0	0	0	0	0	0	0	0	0	0.6	82.5339	0.6	23	19	17	4.5	14	22.9	9.44	69	0	0	0	19.4	0	0	0
female	ASD	simple	1	31	0	0	0	0	0	0	0	0	0	0	0.6	93.5681	0.8	15	14	11	4.3	12.1	22.9	9.44					12.4	0	0	0
female	ASD	simple	1	23	0	0	0	0	0	0	0	0	0	1	0.5	124.439	0.7	15	15	10	4.3	13	21.8	9.44	71	0	0	0	9.4	0	0	0
female	ASD	simple	1	24	0	0	0	0	0	0	0	0	1	1	0.5	122.928	0.7	32	20	23	4	11.9	24.6	9.44	73	0	1	0	14	0	0	0
female	ASD	simple	1	18	0	0	0	0	0	0	0	0	0	0	0.6	109.367	1.1	9	16	10		13.5	23.8	9.92723	80	0	0	0	11	0	0	0
male	ASD	simple	1	25	0	0	0	0	0	0	0	0	0	0	0.9	86.4274	0.4	15	21	22	4.8	15.7	15.7	9.44	67	0	0	0	17	0	0	0
female	ASD	simple	1	31	0	0	0	0	0	0	0	0	0	0	0.5	114.223	0.8	20	11	9	3.2	12.8	20.4	9.44	84	0	0	0	3	0	0	0
female	PDA	simple	1	43	0	0	0	0	1	0	1	0	0	1	0.7	71.962	1.2	40	30	18	4.3	14	25	10.372	68		0	1	12.4	0	0	0
male	VSD	simple	1	46	0	0	0	0	1	0	1	0	1	0	0.9	72.5519	1.5	22	18	13	4.5	14.6	22.5	11.5127	67	0	1	0	3	0	0	0
male	VSD	simple	1	27	0	0	0	0	1	0	1	0	1	1	0.9	84.5394	1.5	22	24	40	4.6	17.1	17.7	11.5127	46	1	1	1	5	0	0	0
male	VSD	simple	1	30	0	0	0	0	1	0	1	0	0	0	0.8	93.3013	0.6	66	39	49	4.3	14.2	24.3	9.44	85	0	0	0	22.4	0	0	0
male	VSD	simple	1	25	0	0	0	0	1	0	1	0	0	0	0.8	98.3134	1.5	68	18	16	4.5	13.3	12.8	11.5127	82	0	1	1	3	0	0	0
male	VSD	simple	1	31	0	0	0	0	1	0	1	0	0	0	0.7	106.965	0.9	42	33	86	4.6	15.3	19.6	9.44	77	0	0	0	13	0	0	0
female	VSD	simple	1	43	0	0	0	0	1	0	1	0	0	1	0.8	62.1814	0.8	55	52	56	3.8	15.8	8	9.44	67	0	1	0	7	0	0	0
female	VSD	simple	1	40	0	0	0	0	1	0	1	0	0	1	0.5	106.165	0.9	27	20	20	4.5	12.7	12.6	9.44	87	0	1	1	4	0	0	0
male	VSD	simple	1	49	0	0	0	0	0	0	0	0	1	0	2.3	25.5261	0.5	35	22	17	5.1	11.2	42.3	19.235	36	1	1	0	1	0	0	0
male	VSD	simple	1	36	0	0	0	1	0	0	0	0	1	0	0.6	121.296	0.8	216	31	36	3.7	13.9	13.7	9.44	34	0	0	0	2	0	0	0
male	VSD	simple	1	29	0	0	0	0	0	0	0	0	0	0	0.8	94.2135	1		17	72	4.8	15.4	18	9.44	78	0	1	0	18.4	0	0	0
male	VSD	simple	1	31	0	0	0	0	0	0	0	0	0	0	0.7	106.965	0.8	262	21	28	5	12.9	18.3	9.44	53	0	0	0	6.4	0	0	0
female	VSD	simple	1	27	0	0	0	0	0	0	0	0	0	0	0.4	151.702	0.9	27	27	32	4.6	15.7	29.6	9.44	87	1	0	0	15.4	0	0	0
female	VSD	simple	1	30	0	0	0	0	0	0	0	0	0	0	0.6	94.4528	0.4	6	15	11	4.5	13.2	37.5	9.44	78	0	0	0	12.4	0	0	0
male	VSD	simple	1	18	0	0	0	0	0	0	0	0	0	1	0.6	147.993	1.3	20	17	14	5.3	13.3	38.8	10.7812	79	0	0	0	21.4	0	0	0
female	VSD	simple	1	34	0	0	0	0	0	0	0	0	0	0	0.4	141.99	0.5	9	14	7	3	9.9	35.4	9.44	59	0	0	0	2.4	0	0	0
female	VSD	simple	1	20	0	0	0	0	0	0	0	0	0	0	0.6	106.109	1.2	105	22	23	5	14	10.9	10.372	80	1	0	0	15.4	0	0	0
female	VSD	simple	1	19	0	0	0	0	0	0	0	0	0	1	0.4	167.799	0.4	10	17	11	3.9	11.1	45.7	9.44	79	0	0	0	15.4	0	0	0
male	VSD	simple	1	21	0	0	0	0	0	0	0	0	0	0	0.8	103.358	1.6	33	17	17	4.9	14.7	23.2	11.8427	66	0	0	0	8	0	0	0
female	VSD	simple	1	18	0	0	0	0	0	0	0	0	0	0	0.5	133.509	0.8	13	14	8	4.2	13.4	15.3	9.44	68	0	0	0	13.4	0	0	0
female	VSD	simple	1	20	0	0	0	0	0	0	0	0	0	0	0.4	165.347	0.7	33	17	16	4.6	13.7	27	9.44	61	0	0	0	9.4	0	0	0
male	VSD	simple	1	20	0	0	0	0	0	0	0	0	0	1	0.6	143.585	0.9	19	40	44	4.7	14.9	26.6	9.44	53	0	0	0	9.4	0	0	0
male	VSD	simple	1	18	0	0	0	0	0	0	0	0	0	0	0.6	147.993	0.4	41	18	20	4	13.9	23.1	9.44					9.4	0	0	0
female	VSD	simple	1	18	0	0	0	0	0	0	0	0	0	0	0.7	92.3944	0.5	29	19	11	4	12.8	19.2	9.44	80	0	0	0	2	0	0	0
female	VSD	simple	1	18	0	0	0	1	0	0	0	0	0	0	0.6	109.367	0.7	12	19	10	4.7	13	28.4	9.44	69	0	0	0	8	0	0	0
female	VSD	simple	1	50	0	0	0	0	0	0	0	0	0	0	0.6	81.5726	1.1	40	20	17	4.6	14.5	20.2	9.92723	75	0	0	0	18	0	0	0
female	VSD	simple	1	36	0	0	0	0	0	0	0	0	0	0	0.5	109.424	0.3	22	20	11		11	25.8	9.44	71	0	0	0	17	0	0	0
female	VSD	simple	1	33	0	0	0	0	0	0	0	0	0	0	0.4	143.212	0.7	50	21	14	11	12.9	24.2	9.44	75	0	0	0	13.4	0	0	0
female	VSD	simple	1	18	0	0	0	0	0	0	0	0	0	0	0.8	79.8367	0.6	12	22	21	4	9.3	30.2	9.44	68	0	0	0	9.4	0	0	0
female	VSD	simple	1	28	0	0	0	0	0	0	0	0	0	0	0.6	96.3417	0.6	34	14	14	4.3	12.6	17.6	9.44	61	0	0	0	6	0	0	0
female	VSD	simple	1	29	0	0	0	0	0	0	0	0	0	0	0.5	116.43	0.4	26	21	12	4	11.5	22.2	9.44	79	0	1	0	8	0	0	0
female	VSD	simple	1	27	0	0	0	0	0	0	0	0	0	0	0.7	82.2446	0.6	119	35	25	3.9	12.5	35.6	9.44	64	0	1	0	5	0	0	0
male	VSD	simple	1	20	0	0	0	0	0	0	0	0	0	1	0.7	121.302	1.4	25	17	17	4.4	14.9	27.4	11.16	89	0	0	0	2	0	0	0
female	VSD	simple	1	19	0	0	0	0	0	0	0	0	0	0	0.5	131.453	0.9	19	16	10		14.3	34.9	9.44	68	0	0	0	3	0	0	0
female	VSD	simple	1	39	0	0	0	0	0	0	0	0	0	0	0.7	74.0071	0.4	26	19	20	4.2	13.4	33.8	9.44	77	0	0	0	7.4	0	0	0
female	VSD	simple	1	33	0	0	0	0	0	0	0	0	0	0	0.4	143.212	0.5	9	11	8	4.2	11.3	24.4	9.44	69	0	0	0	17.4	0	0	0
male	VSD	simple	1	37	0	0	0	0	0	0	0	0	0	0	0.9	77.2301	1.1	25	28	24	5.1	15.2	21.7	9.92723	74	0	0	0	9	0	0	0
female	VSD	simple	1	22	0	0	0	0	0	0	0	0	0	0	0.4	160.886	1.2	43	14	17	4.9	10.4	18.6	10.372	80	0	0	0	9	0	0	0
male	Marfan	mod	1	49	0	0	0	0	0	0	0	0	0	0	0.8	81.0466	0.7	101	21	20	4.8	12.8	16.4	9.44	78	0	0	0	13	0	0	0
female	valve	mod	1	42	0	0	0	0	0	0	0	0	0	0	0.6	85.7583	1	13	14	10	4.4	13.1	21.9	9.44	84	0	1	0	14	0	0	0
female	valve	mod	1	40	0	0	0	0	0	0	0	0	0	0	0.5	106.165	1	25	13	8	4.4	9.2	32.3	9.44	85	0	0	0	11.4	0	0	0
female	valve	mod	1	26	0	0	0	0	0	0	0	0	1	0	0.5	120.137	0.8	65	23	59	4.6	14.1	14.8	9.44	70	0	1	1	14.4	0	0	0
female	valve	mod	1	24	0	0	0	0	0	0	0	0	0	0	0.7	85.0723	1	29	30	33	2.7	10.2	27.6	9.44	64	0	0	0	7.4	0	0	0
female	valve	mod	1	20	0	0	0	0	0	0	0	0	0	0	0.7	89.6424	0.7	13	26	20	4.4	14.5	15.6	9.44	65	0	1	0	7.4	0	0	0
male	CoA	mod	1	42	0	0	0	0	1	0	1	0	0	1	0.9	74.4711	1.1	120	20	29	4.6	15.8	12.2	9.92723	40	0	0	0	11.4	0	0	0
female	CoA	mod	1	46	0	0	0	0	0	0	0	0	0	1	0.7	70.5826	0.7	25	24	10	4.4	12.9	27.4	9.44	92	0	0	1	14.4	0	0	0
female	CoA	mod	1	18	0	0	0	0	0	0	0	0	1	1	0.5	133.509	0.6	13	16	15	4.6	12.2	19.2	9.44	80	0	0	0	20	0	0	0
female	CoA	mod	1	18	0	0	0	0	0	0	0	0	0	0	0.7	92.3944	0.7	17	25	12	4.2	11	20.6	9.44	64	0	0	0	11.4	0	0	0
female	CoA	mod	1	20	0	0	0	0	0	0	0	0	0	1	0.5	129.532	1	16	16	16	4.8	13.2	28.3	9.44	73	0	0	0	9.4	0	0	0
female	CoA	mod	1	18	0	0	0	0	0	0	0	0	0	1	0.5	133.509	1.2	12	21	13	4.5	13.9	25.6	10.372	75	0	0	0	12.4	0	0	0
male	CoA	mod	1	18	0	0	0	0	0	0	0	0	0	0	0.9	94.9724	1.2	23	20	24	4.6	15.9	26.3	10.372	69	0	0	0	12.4	1	0	0
female	CoA	mod	1	18	0	0	0	0	0	0	0	0	0	0	0.6	109.367	0.7	13	19	15	4.3	14.7	22.1	9.44	76	0	0	0	10.4	1	0	0
male	CoA	mod	1	18	0	0	0	0	0	0	0	0	0	0	0.8	108.033	1.2	42	35	31	5.2	16.5	17.4	10.372	65	0	0	0	9.4	1	0	0
male	CoA	mod	1	18	0	0	0	0	0	0	0	0	0	0	0.74	117.652	0.6	16	14	14	5.2	15.9	20	9.44	73	0	0	0	9.4	0	0	0
female	Ebstein	mod	1	30	0	0	0	1	0	0	0	0	0	1	0.4	147.183	0.7	40	23	19	4.7	13.5	14.5	9.44	66	0	1	0	17.4	0	0	0
female	Ebstein	mod	1	18	0	0	0	0	0	0	0	0	0	1	0.4	170.423	1.8	177	24	28	4.7	15.6	19.6	12.4448	75	1	0	0	14.4	0	0	0
female	AVSD	mod	1	40	0	0	0	0	0	0	0	0	0	1	0.5	106.165	0.9	48	22	28	4.1	12.8	18	9.44	81	0	1	1	14.4	0	0	0
female	AVSD	mod	1	46	0	0	0	0	0	0	0	0	0	1	0.77	63.5937	1.4	27	27	29	4	10.6	24.4	11.16	66	0	0	0	4.4	0	0	0
female	AVSD	mod	1	33	0	0	0	1	0	0	0	0	0	1	0.4	143.212	0.6	119	23	25	4.7	11.5	15.9	9.44	84	1	1	1	14.4	0	0	0
female	AVSD	mod	1	25	0	0	0	0	0	0	0	0	0	1	0.6	99.5268	0.8	10	14	8	3.8	10.7	31.3	9.44	65	0	0	0	9.4	0	0	0
male	AVSD	mod	1	21	0	0	0	0	0	0	0	0	0	1	1	80.9701	1.3	28	49	31	4.9	16.7	20.9	10.7812	83	0	0	0	11.4	0	1	0
female	AVSD	mod	1	20	0	0	0	0	0	0	0	0	0	1	0.7	89.6424	0.6	26	20	26	3.5	14.8	26.6	9.44	72	0	0	0	10.4	0	0	0
female	AVSD	mod	1	32	0	0	0	0	0	0	0	0	0	0	0.6	92.7194	0.5	31	10	8	3.3	12.2	26.2	9.44	67	0	0	0	21.4	0	0	0
female	AVSD	mod	1	23	0	0	0	0	0	0	0	0	0	1	0.6	101.937	0.6	11	29	20	3.7	11.6	25	9.44	73	0	1	0	6	0	0	0
female	AVSD	mod	1	31	0	0	0	0	0	0	0	0	0	1	0.4	145.805	0.5	14	43	58	4.3	13.9	23.2	9.44	61	0	1	0	22.4	0	0	0
male	AVSD	severe	1	19	0	0	0	0	0	0	0	0	1	1	0.8	106.37	1.1	70	70	46	4.7	16.4	46.7	9.92723	89	0	0	0	5	0	0	0
male	AVSD	mod	1	31	0	0	0	0	0	0	0	0	0	0	0.6	126.615	0.4	22	19	25	4.3	16.3	24.5	9.44	80	0	0	0	9	0	0	0
male	TOF	mod	1	34	0	0	0	0	1	0	1	0	1	1	0.8	90.0092	1.3	118	55	85	4.2	15.9	17.9	10.7812	53	0	1	1	12	0	0	0
female	TOF	mod	1	41	0	0	0	0	1	0	1	0	0	1	0.6	86.3535	0.9	156	29	17	4.1	13.5	13.3	9.44	49	1	1	0	7.4	0	0	0
female	TOF	mod	1	29	0	0	0	0	1	0	1	0	0	1	0.5	116.43	0.8	11	13	9	3.4	12.3	14	9.44	88	0	0	0	13.4	0	0	0
female	DORV	mod	1	18	0	0	0	0	1	0	1	0	0	1	0.4	170.423	0.8	104	29	144	4.5	13.6	25.7	9.44	81	0	1	1	17	0	0	0
male	DORV	mod	1	25	0	0	0	0	1	0	1	0	0	1	0.8	98.3134	1.1	32	22	22	4.3	14.1	13.7	9.92723	38	0	1	0	11.4	0	0	0
male	TOF	mod	1	38	0	0	0	0	1	0	1	0	0	0	0.73	96.3671	0.7	53	32	56	5	15.7	28.9	9.44	69	0	0	0	5	0	0	0
female	TOF	mod	1	24	0	0	0	0	1	0	1	0	0	0	0.5	122.928	0.5	14	15	20	4.2	14.4	32.6	9.44	67	0	0	0	22.4	0	0	1
male	TOF	mod	1	37	0	0	0	0	1	1	0	0	0	1	0.9	77.2301	0.6	25	23	27	4.8	15.5	14.2	9.44	63	0	0	0	7.4	0	0	0
female	TOF	severe	1	19	0	0	0	0	1	0	1	0	0	1	0.6	107.683	0.8	95	37	30	3.9	12.6	18.2	9.44	86		0		19	0	0	0
male	TOF	mod	1	18	0	0	0	0	1	0	1	0	0	0	0.7	125.026	1.7	27	28	28	4.2	16.4	15.4	12.1526	88		0	0	19.4	0	0	0
male	TOF	mod	1	18	0	0	0	0	1	0	1	0	0	1	0.8	108.033	1		28	30	4.5	14.7	20	9.44	74	0	1	0	17	0	0	0
male	TOF	mod	1	18	0	0	0	0	1	0	1	0	0	0	0.7	125.026	0.7	19	18	9	4.7	16.2	12	9.44	73	0	0	0	11.4	0	0	0
female	TOF	mod	1	31	0	0	0	0	1	0	1	0	0	1	0.6	93.5681	0.6	8	26	18	2.9	9.6	9.8	9.44	88	0	1	0	8	0	0	0
male	TOF	mod	1	24	0	0	0	0	1	0	1	0	1	0	0.5	166.344	1.3	194	40	50	4.7	16.1	20.8	10.7812	43	0	0	0	12	0	0	0
male	TOF	mod	1	29	0	0	0	0	1	0	1	0	0	0	0.8	94.2135	0.8	38	21	19	4.9	15.8	16.2	9.44	66	0	0	0	3	0	0	0
female	TOF	mod	1	26	0	0	0	0	1	0	1	0	0	1	0.5	120.137	1.5	18	18	13	4.6	13.1	18.6	11.5127	58	0	0	0	2	0	0	0
female	TOF	mod	1	21	0	0	0	0	1	0	1	0	0	1	0.5	127.731	0.5	24	15	14	3.5	11.1	20.7	9.44	66	0	0	0	10	0	0	0
female	TOF	mod	1	31	0	0	0	0	1	0	1	0	0	0	0.6	93.5681	1.4	44	19	18	4.9	14.3	21.8	11.16	61	0	1	0	9.4	0	0	0
male	TOF	mod	1	18	0	0	0	0	1	0	1	0	1	1	0.5	180.661	1.3	23	62	59	4.8	13.7	27.7	10.7812	67	0	1	0	15	0	0	0
male	TOF	mod	1	27	0	0	0	0	1	0	1	0	0	0	0.8	96.1656	1.1	21	59	116	4.8	16.2	25	9.92723	76	0	0	0	17.4	0	0	0
female	TOF	mod	1	24	0	0	0	0	1	0	1	0	0	0	0.7	85.0723	0.6	12	16	10	4.7	12.6	36.8	9.44	70	0	0	0	11.4	0	0	0
female	TOF	mod	1	35	0	0	0	0	0	0	0	0	0	1	0.7	76.3416	1	21	12	11	4.4	13.1	24.4	9.44	78	0	1	0	17.4	0	0	0
male	TOF	mod	1	40	0	0	0	0	0	0	0	0	1	1	0.9	75.5213	0.7	29	28	23	4.6	17.3	20.7	9.44	82	0	0	0	9	0	0	0
female	TOF	mod	1	23	0	0	0	0	0	0	0	0	0	1	0.5	124.439	1.1	22	15	14	4.3	12.6	32	9.92723	73	0	0	0	19.4	0	0	0
male	TOF	mod	1	28	0	0	0	0	0	0	0	0	1	1	0.8	95.1671	0.9	13	19	17	4.4	14.7	22	9.44	84	0	1	1	9	0	0	0
male	TOF	mod	1	46	0	0	0	0	0	0	0	0	0	1	0.9	72.5519	0.8	46	40	67	4.7	15.9	13.5	9.44	56	0	0	0	22.4	0	0	0
male	TOF	mod	1	41	0	0	0	0	0	0	0	0	0	1	0.7	98.7178	0.7	81	45	73	5.1	16.6	19.6	9.44	73	0	0	0	22.4	1	0	1
female	TOF	mod	1	45	0	0	0	0	0	0	0	0	0	1	0.5	102.636	0.7	16	21	13	4.5	9.1	20.1	9.44	74	1	0	0	18.4	0	0	0
male	TOF	mod	1	51	0	0	0	0	0	0	0	0	0	0	0.9	70.4349	0.7	22	13	10	4	16.4	21.5	9.44	67	0	1	0	6.4	1	0	0
male	TOF	mod	1	31	0	0	0	0	0	0	0	0	0	1	0.8	92.4273	1.4	19	24	32	4.6	16.8	24	11.16	75	0	0	0	22.4	0	0	0
male	TOF	mod	1	37	0	0	0	0	0	0	0	0	0	0	0.6	120.346	0.6	30	14	16	4.5	14.2	29	9.44	63	0	0	0	15.4	0	0	0
male	TOF	mod	1	37	0	0	0	0	0	0	0	0	1	1	0.8	87.8511	0.8	80	36	44	5.2	17.8	25	9.44	78	0	0	0	7	0	0	0
female	TOF	mod	1	28	0	0	0	0	0	0	0	0	0	1	0.5	117.608	0.7	14	17	5	4.3	11.5	29.3	9.44	75	0	1	0	20.4	0	0	0
male	TOF	mod	1	21	0	0	0	0	0	0	0	0	0	1	0.7	119.616	1.1	22	16	14		14.4	26.7	9.92723	67	0	1	0	21.4	0	0	0
female	TOF	mod	1	20	0	0	0	0	0	0	0	0	0	0	0.5	129.532	1	14	19	13	4.9	14.9	27.5	9.44	63	0	0	0	21.4	0	0	0
male	TOF	mod	1	18	0	0	0	0	0	0	0	0	0	0	0.5	180.661	0.5	24	18	23	4.3	13.4	25.3	9.44	63	0	1	0	22.4	0	1	0
female	TOF	severe	1	18	0	0	0	0	0	0	0	0	0	1	0.6	109.367	1.4	17	16	7	4.2	13.7	17.9	11.16	73	0	1	1	21.4	0	0	0
female	TOF	mod	1	18	0	0	0	0	0	0	0	0	0	0	0.6	109.367	0.9	14	15	11	4.7	14.3	27.7	9.44	73	0	0	0	21.4	0	0	0
female	TOF	mod	1	25	0	0	0	0	0	0	0	0	0	0	0.5	121.497	0.7	22	17	19	4.8	13.2	23.5	9.44	82	0	1	0	13.4	0	0	0
male	TOF	severe	1	28	0	0	0	0	0	0	0	0	0	1	1	74.5534	1.1	52	24	29	4.6	14.2	18.5	9.92723	59	0	0	0	9.4	0	0	0
female	TOF	mod	1	33	0	0	0	0	0	0	0	0	0	0	0.6	91.9042	0.6	61	21	24		12.9	20.8	9.44	85	0	0	0	4.4	0	0	0
female	TOF	mod	1	23	0	0	0	0	0	0	0	0	0	1	0.3	217.6	0.8	40	14	19	4.9	13.3	20.7	9.44	65	0	0	0	14.4	0	0	0
male	DORV	mod	1	18	0	0	0	0	0	0	0	0	0	1	0.7	125.026	1.6	40	19	32	5	16.6	24.7	11.8427	76	0	0	0	16.4	0	0	0
female	TOF	severe	1	18	0	0	0	0	0	0	0	0	0	1	0.5	133.509	0.7	35	20	12	5.2	14	22.6	9.44	79	0	0	0	16.4	0	0	0
female	TOF	mod	1	18	0	0	0	0	0	0	0	0	0	0	0.5	133.509	0.9	14	15	12	2.4	11.9	17.7	9.44	74	0	0	0	15.4	0	0	0
female	TOF	mod	1	25	0	0	0	0	0	0	0	0	0	0	0.8	72.6536	1.2	22	18	7	4.9	13.8	16	10.372	68	0	0	0	7.4	0	0	0
female	TOF	mod	1	18	0	0	0	0	0	0	0	0	0	1	0.3	233.46	0.7	18	14	9	4.5	14.4	23.6	9.44	82	0	1	0	14.4	0	0	0
female	TOF	mod	1	18	0	0	0	0	0	0	0	0	0	1	0.5	133.509	1	15	14	10	4.4	12.6	15.2	9.44	72	0	1	1	13.4	0	0	0
female	TOF	mod	1	18	0	0	0	0	0	0	0	0	0	1	0.6	109.367	0.8	19	24	17	4.7	12	27.3	9.44	64	0	0	0	10.4	0	0	0
female	TOF	mod	1	18	0	0	0	0	0	0	0	0	0	1	0.5	133.509	0.5	11	34	11	4	11.8	25.7	9.44					10.4	0	0	0
male	TOF	mod	1	18	0	0	0	0	0	0	0	0	0	1	0.8	108.033	1.4	27	26	25	4.6	14.2	47.2	11.16	60		1	0	9.4	0	0	0
male	TOF	mod	1	18	0	0	0	0	0	0	0	0	0	0	0.8	108.033	1.8	18	16	12	4.6	14.6	19.1	12.4448	49	1			8.4	0	0	0
male	TOF	severe	1	18	0	0	0	1	0	0	0	0	0	1	0.4	230.614	0.5	22	20	16	4.5	14.1	24.4	9.44	35	0	0	0	8.4	0	0	0
female	TOF	mod	1	28	0	0	0	0	0	0	0	0	1	0	0.4	150.127	1.4	39	17	13	4.7	12.8	24.7	11.16	79	0	0	1	6	0	0	0
female	TOF	mod	1	37	0	0	0	0	0	0	0	0	0	1	0.4	138.586	0.6	18	21	13	4.8	12.7	23.3	9.44	72	0	0	0	13.4	0	0	0
male	TOF	mod	1	31	0	0	0	0	0	0	0	0	1	1	1	72.4071	0.8	65	30	32	4	14.2	7.8	9.44	90	0	0	0	3	0	0	0
male	TOF	mod	1	23	0	0	0	0	0	0	0	0	0	0	0.4	214.947	0.5	18	22	32	4.4	14.3	16.1	9.44	70	0	1	0	11.4	0	1	0
female	TOF	mod	1	22	0	0	0	0	0	0	0	0	0	0	0.7	87.2235	0.8	20	17	14	4.4	13.1	23.3	9.44	78	0	0	0	4	0	0	0
male	TOF	mod	1	21	0	0	0	0	0	0	0	0	0	1	1.2	66.3286	0.9	688	124	116	4.1	15.5	25.5	11.5841	84	0	1	0	7	0	0	0
female	TOF	mod	1	40	0	0	0	0	0	0	0	0	0	1	0.5	106.165	0.9	75	29	46	4.3	14	16.5	9.44	69	1	0	0	17.4	0	0	1
male	TOF	mod	1	21	0	0	0	0	0	0	0	0	0	1	0.8	103.358	0.6	9	15	9	4.8	14.4	30.5	9.44	69	0	0	0	12	0	0	0
female	TOF	mod	1	18	0	0	0	0	0	0	0	0	0	0	0.6	109.367	0.9	17	12	8	4.8	13	4	9.44	73	0	0	0	17.4	0	0	0
male	TOF	mod	1	21	0	0	0	0	0	0	0	0	0	0	0.8	103.358	1.2	38	18	20		15.1	22.5	10.372	67	0	1	0	17.4	0	0	0
male	TOF	mod	1	36	0	0	0	0	0	0	0	0	0	0	0.8	88.5447	0.8	21	20	13	4.5	13	26	9.44	73	0	1	0	22.4	0	0	0
male	TOF	mod	1	19	0	0	0	0	0	0	0	0	0	1	0.8	106.37	2.4	49	18	25	5	19	19.5	13.9154	69	0	0	0	3	0	0	0
male	TOF	mod	1	21	0	0	0	0	0	0	0	0	0	1	0.9	90.8623	0.8	13	17	13	4.5	13.7	16.4	9.44	82	0	1	0	9	0	0	0
male	TGA	severe	1	21	1	0	0	0	1	0	1	0	1	1	0.9	90.8623	1.1	49	45	15	4.1	14.3	24.9	9.92723	47	0	1	0	5	0	0	0
male	TGA	severe	1	18	0	0	0	1	1	0	1	1	1	1	0.6	147.993	2.9	218	33	28	4.4	15.8	6.1	14.8828	48	0	0	0	18	0	0	0
male	TGA	severe	1	28	1	0	0	0	1	0	1	0	0	1	0.6	130.368	0.9	89	41	55	4.5	15.6	12.6	9.44	75	0	0	0	13.4	0	0	0
female	TGA	severe	1	23	1	0	0	0	1	0	1	0	0	1	0.6	101.937	0.7	44	16	13	5.1	14	15.8	9.44	64	0	0	0	18.4	0	0	0
male	TGA	severe	1	18	0	0	0	0	1	0	1	0	0	1	0.4	230.614	1.7	23	54	73	4.7	17.5	11.1	12.1526	64	0	1	0	20.4	0	0	0
male	TGA	severe	1	32	1	0	0	0	1	1	0	1	0	1	0.64	116.913	0.7	40	20	14	4.5	14.5	8.9	9.44	43	0	0	0	5.4	0	0	0
male	TGA	severe	1	21	1	0	0	0	1	0	1	0	0	1	0.9	90.8623	1	47	20	36	5	16.7	20.6	9.44	66	0	0	1	13.4	0	0	0
female	TGA	severe	1	26	1	0	0	0	0	0	0	0	0	1	0.6	98.4127	0.6	17	20	16	4.6	13.6	19.7	9.44	50	0	0	0	20.4	0	0	0
male	TGA	severe	1	26	1	0	0	1	0	0	0	0	0	1	0.9	85.46	0.6	103	43	25	4.7	16.1	20	9.44	60	0	0	0	20.4	0	0	0
male	TGA	severe	1	25	1	0	0	0	0	0	0	0	0	1	0.9	86.4274	0.6	20	17	18	4.6	14.2	18.1	9.44	68	0	1	1	12.4	0	0	0
male	TGA	severe	1	18	1	0	0	0	0	0	0	0	0	1	0.8	108.033	1.3	30	17	16	4.5	15.8	13.5	10.7812	76	0	1	1	18.4	0	0	0
female	TGA	severe	1	18	0	0	0	0	0	0	0	0	0	1	0.6	109.367	0.7	20	13	15	4.7	9	22.5	9.44	65	0	0	1	8.4	0	0	0
male	TGA	severe	1	24	0	0	0	0	0	0	0	0	0	1	0.8	99.472	1	48	15	11	4.7	14.4	15.7	9.44	71	0	1	1	7	0	0	0
female	TGA	severe	1	26	0	0	0	0	0	0	0	0	0	1	0.5	120.137	1.4	12	16	9	4.2	19.8	15.3	11.16	76	0	1	1	11	0	0	0
female	TGA	severe	1	19	1	0	0	0	0	0	0	0	0	1	0.5	131.453	0.8	17	14	9	5	15.3	15.4	9.44	61	0	0	0	10	0	0	0
male	ccTGA	severe	1	31	1	0	0	0	0	0	0	1	1	1	0.6	126.615	0.9	137	41	49	5.2	17.8	20.2	9.44	70	0	1	0	11	0	0	0
male	ccTGA	severe	1	26	1	0	0	0	0	0	0	0	1	1	0.7	112.504	1.5	166	25	29	5	16.7	19.9	11.5127	55	0	1	0	13	0	0	0
male	ccTGA	severe	1	18	1	0	0	0	0	0	0	0	0	1	0.6	147.993	0.9	17	19	13	4.1	15.8	23.2	9.44	73	0	0	1	17.4	0	0	0
male	ccTGA	severe	1	18	1	0	0	1	0	0	0	0	0	1	0.8	108.033	0.7	28	19	23	4.8	15.6	20.7	9.44	68	0	0	0	13.4	0	0	0
female	ccTGA	severe	1	18	0	0	0	0	0	0	0	0	0	1	0.6	109.367	1	20	22	15		15.1	27.1	9.44	67	0	0	0	11.4	0	0	0
male	ccTGA	severe	1	18	1	0	0	0	0	0	0	0	0	0	0.7	125.026	1	38	26	29	4.4	15.4	24	9.44	79	0	0	0	2	0	0	0
female	ccTGA	severe	1	21	1	0	0	1	0	0	0	0	0	1	0.7	88.3959	0.5	26	19	17	5.2	15.1	21.8	9.44	67	0	0	0	6	0	0	0
male	ccTGA	severe	1	19	0	0	0	0	0	0	0	0	1	1	0.7	123.101	1.3	66	30	44	3.1	17.1	20.8	10.7812	35	1	1	0	9	0	0	0
male	VSD	severe	1	43	0	0	1	0	0	0	0	0	0	1	0.7	97.3776	1.1	32	21	25	3.8	20.7	9.5	9.92723	74	0	1	1	9.4	0	1	0
female	AVSD	severe	1	40	0	0	1	0	0	0	0	0	1	1	1.1	44.8096	0.9	114	31	33	4.5	17.4	15.8	10.5608	84	0	1	0	9	0	0	0
male	SV	severe	1	28	0	0	0	0	1	0	1	0	0	1	0.7	110.136	1.4	281	75	176	4.4	14.8	8.4	11.16	53	0	0	0	17.4	0	0	0
male	Other	severe	1	20	0	0	0	0	1	0	1	0	0	1	0.6	143.585	2	8	26	19	4.8	13.4	12.5	12.9834	82	0	0	0	5	0	0	0
female	PA	severe	1	20	0	0	0	0	0	0	0	0	0	1	0.6	106.109	0.7	17	16	11	4.7	13.9	23.7	9.44	58	0	1	0	19.4	0	0	0
female	PA	severe	1	27	0	0	0	0	0	0	0	0	0	1	0.6	97.3525	0.9	13	16	10	4.2	12.6	16	9.44	88	0	0	0	10.4	0	0	0
male	PA	severe	1	30	0	0	0	0	0	0	0	0	0	1	0.6	127.812	0.7	22	16	8	4.9	18	25.4	9.44	50		0	1	18.4	0	0	0
male	SV	severe	1	20	0	0	0	1	0	0	0	0	0	1	0.5	175.28	0.7	26	19	17	4.4	13.9	15.2	9.44	66	0	0	0	13.4	0	0	0
female	PA	severe	1	18	0	0	0	0	0	0	0	0	0	1	0.4	170.423	1	15	46	17	4.8	18.1	22.2	9.44	78	0	0	0	14.4	0	0	0
female	PA	simple	1	23	0	0	0	0	0	0	0	0	0	1	0.5	124.439	1.1	12	26	23	4.4	11.6	19.5	9.92723	73	0	1	0	9	0	0	0
male	DORV	severe	1	18	0	0	0	0	0	0	0	0	0	0	0.7	125.026	1.9	27	25	16	4.1	13.8	30.1	12.7212	58	0	0	0	9	0	0	0
male	SV	severe	1	33	0	0	0	0	0	0	0	0	1	1	1.3	53.3745	1.2	67	16	10	4.2	14.6	24.2	13.4574	66		0	0	3	0	0	0
female	PA	severe	1	18	0	0	0	0	0	0	0	0	0	1	0.6	109.367	0.5	12	18	11	4.5	13.4	25.7	9.44	77	0	1	0	2	0	0	0
male	Other	severe	1	19	0	0	0	0	0	0	0	0	0	1	0.8	106.37	0.9	46	27	28	2.1	15	20.9	9.44	55	0	0	0	3	0	0	0
male	PA	severe	1	24	0	0	0	0	0	0	0	0	1	1	1	77.9258	1.3	26	23	22	3.9	23.5	11.6	10.7812	66	0	0	0	11	0	0	0
male	PA	severe	1	18	0	0	0	0	0	0	0	0	0	1	0.9	94.9724	0.6	24	18	15	4.7	13.9	18.9	9.44	52	0	1	0	1	0	0	0
male	DORV	severe	1	21	0	0	0	0	0	0	0	0	0	1	0.7	119.616	0.8	53	27	20	3.9	14.7	15.7	9.44	61	0	0	0	12.4	0	0	0
male	DORV	severe	1	18	0	0	0	0	0	0	0	0	0	0	0.8	108.033	2	89	29	37		15.6	15.4	12.9834	72	0	0	0	5	0	0	0
female	Other	simple	1	34	0	0	0	0	0	0	0	0	0	0	0.49	113.72	0.3	17	24	15	4	10.6	29.6	9.44	67	0	0	0	4.4	0	0	0
female	SV	severe	1	18	0	0	0	0	0	0	0	0	0	1	0.6	109.367	0.9	20	13	11	4.7	16.5	23.3	9.44	59		0	0	14.4	0	0	0
male	PA	severe	1	20	0	0	0	0	0	0	0	0	0	1	0.7	121.302	1	66	34	53	4.8	18.1	25.7	9.44	63	0	1	0	16	0	0	0
male	TAPVR	mod	1	28	0	0	0	0	1	1	0	0	0	1	0.5	159.145	0.8	26	11	20	4.2	13.4	25.3	9.44	83	0	0	0	14.4	0	0	0
male	TAPVR	mod	1	29	0	0	0	0	0	0	0	0	0	0	0.6	129.061	2.3	198	18	15	4.9	14.6	9.8	13.6978	78	0	0	0	17	0	0	0
male	TAPVR	mod	1	18	0	0	0	1	0	0	0	0	0	0	0.6	147.993	0.5	22	18	12	4.7	12.1	26.1	9.44	69	0	1	1	17.4	0	0	0
female	TAPVR	mod	1	20	0	0	0	0	0	0	0	0	0	1	0.6	106.109	1	27	23	18	4.5	14.8	23.7	9.44	71	0	0	0	7.4	0	0	0
male	TAPVR	mod	1	21	0	0	0	0	0	0	0	0	0	0	0.8	103.358	1	13	18	15	4.8	16.6	26.6	9.44	77	0	0	0	11.4	0	0	0
female	TAPVR	mod	1	20	0	0	0	0	0	0	0	0	0	0	0.4	165.347	1	10	16	11	4.6	12.2	18.6	9.44	68	0	0	0	19.4	0	0	0
male	TOF	mod	1	52	0	0	0	0	1	0	1	1	0	1	0.8	79.6761	1.3	76	55	32	3.5	10.1	3.4	10.7812	68	1	0	1	15.4	0	0	0
male	TOF	mod	1	53	0	0	0	0	1	0	1	0	0	1	0.9	69.6616	1.3	46	34	34	3.7	15.1	14.7	10.7812	64		1	0	10.4	0	1	0
female	ASD	simple	1	55	0	0	0	0	0	0	0	0	0	1	0.6	79.3715	0.7	114	23	22	4.4	14.4	38.9	9.44	81		1	1	11.4	0	0	0
male	AVSD	mod	1	56	0	0	0	0	0	0	0	0	0	0	0.7	90.2681	1.3	32	38	30	4.4	13.5	11.2	10.7812	81	0	1	1	13.4	0	0	0
male	TAPVR	mod	1	60	0	0	0	0	0	0	0	0	0	0	0.7	88.4983	1.6	165	30	34	4.8	16.2	17.6	11.8427	67	0	0	0	7.4	0	0	0
female	AVSD	mod	1	61	0	0	0	0	0	0	0	0	1	0	0.6	77.0476	0.7	29	18	11	4.8	13.4	15.6	9.44	74	0	1	0	21.2	0	0	0
female	VSD	mod	1	63	0	0	0	0	1	0	1	0	0	0	0.6	76.3375	0.7	15	34	28	4.9	12.9	21.6	9.44	83	0	0	0	18.4	0	0	0
female	VSD	mod	1	65	0	0	0	0	0	0	0	0	0	0	0.8	55.228	1.4	64	32	21	4.5	16.3	18.2	11.16	36	0	1	1	9.4	0	0	0
female	VSD	simple	1	62	0	0	0	0	0	0	0	0	0	0	0.7	64.7877	0.7	18	19	10	4.4	13.8	41.6	9.44	75	0	0	0	17.4	0	0	0
male	ASD	simple	1	64	0	0	0	0	0	0	0	0	0	0	0.6	102.833	1.2	99	32	36	4.3	16.2	10.8	10.372	73	1	0	0	11	0	0	0
female	ASD	simple	1	67	0	0	0	0	0	0	0	0	0	0	0.8	54.7498	0.6	15	20	9	4.8	13	22	9.44	73		0	0	17.3	0	0	0
female	PA	severe	1	20	0	0	0	0	0	0	0	0	0	1	0.5	129.532	0.8	15	22	12	4.7	13.5	11.7	9.44	66	1	1	1	20.4	0	0	0
female	PDA	simple	1	52	0	0	0	0	0	0	0	0	0	0	0.6	80.6595	0.8	17	23	19	4.6	14.4	23	9.44	88	0	0	0	12.4	0	0	0
male	ASD	simple	1	52	0	0	0	0	1	0	1	0	0	1	0.9	70.0434	0.8	70	51	95	4.6	15	24.5	9.44	66	0	0	0	13.4	0	1	0
female	ASD	simple	1	54	0	0	0	0	1	0	1	0	0	0	0.5	97.4038	0.9	40	44	56	4.8	13.9	24.5	9.44	88	0	0	0	11	0	0	0
male	ASD	simple	1	21	0	0	0	0	0	0	0	0	0	0	0.82	100.603	0.5	16	16	14	4.2	12.9	25.5	9.44	60	0	0	0	3	0	0	0
male	ASD	simple	1	53	0	0	0	0	0	0	0	0	0	1	0.8	79.2418	0.8	25	20	32	4	15.2	22.3	9.44	77	0	1	0	14.4	0	0	0
female	TOF	mod	1	54	0	0	0	0	1	0	1	0	0	1	0.5	97.4038	0.7	14	43	41	3.9	11.6	21.1	9.44	82	0	1	0	5	0	0	0
male	TOF	mod	1	45	0	0	0	0	1	0	1	0	1	1	0.8	83.0518	0.9	25	42	20	3.2	13.9	19.6	9.44	37	0	1	0	2	0	0	0
female	VSD	simple	1	44	0	0	0	0	0	0	0	0	0	0	0.6	84.6209	1	20	15	16	4.7	12	17.5	9.44	79	0	1	0	14	0	0	0
male	ASD	simple	1	60	0	0	0	0	1	0	1	0	0	0	1	59.9063	0.7	114	47	58	3.9	10.6	18.6	9.44	72	0	0	0	10.4	0	0	0
female	TOF	mod	1	48	0	0	0	0	0	0	0	0	1	0	0.6	82.5339	0.5	14	22	17	3.8	13.6	26.5	9.44	41		0	0	5	0	0	0
female	TOF	mod	1	18	0	0	0	0	0	0	0	0	0	0	0.7	92.3944	0.5	21	25	15	4.4	12.6	8.3	9.44	70		1	0	12.4	0	0	0
female	PA	severe	1	18	1	1	0	0	1	0	1	0	0	1	0.4	170.423	1.6	35	35	20	4.6	16.2	18.3	11.8427	59		0	0	15.4	0	0	0
female	TA	severe	1	18	0	1	0	0	0	0	0	0	0	0	0.6	109.367	1.2	34	30	26	4.4	13.8	16.5	10.372					11.4	0	0	0
male	Other	mod	1	19	0	0	0	0	0	0	0	0	0	0	0.7	123.101	0.8	25	17	9	5.2	17.2	20.6	9.44					12	0	0	0
female	ASD	simple	1	18	0	0	0	0	1	0	1	0	0	0	0.6	109.367	0.5	12	31	33	4.1	14.6	24.5	9.44					15.4	0	0	0
female	ASD	simple	1	31	0	0	0	0	0	0	0	0	0	0	0.51	111.775	0.7	17	17	12	4.5	12.5	19.5	9.44	74	0	1	1	5.4	0	0	0
male	CoA	mod	1	18	0	0	0	0	0	0	0	0	0	0	0.6	147.993	0.8	18	22	12	4.9	15.1	23.5	9.44					4	0	0	0
male	TOF	simple	1	23	0	0	0	0	1	0	1	0	0	0	0.7	116.533	0.9	50	37	38	5	15	23.6	9.44	58	0	0	0	5	0	0	0
female	VSD	simple	1	21	0	0	0	0	0	0	0	0	0	1	0.7	88.3959	0.6	39	19	21	4.3	12.8	15.1	9.44	81	1	1	1	7	0	0	0
male	ASD	simple	1	27	0	0	0	0	0	0	0	0	0	0	0.8	96.1656	1.1	17	19	19	4.7	16.1	20.2	9.92723	57	0	0	0	2	0	0	0
male	SV	severe	1	50	0	0	0	0	0	0	0	0	1	1	0.7	93.2524	1.4	20	26	19	4.2	18.3	20.9	11.16	45				6	0	0	0
female	Ebstein	mod	1	37	0	0	0	0	0	0	0	0	0	0	0.65	81.4789	0.6	12	15	12	4.1	12.7	12.7	9.44	54	0	1	1	6.4	0	0	0
male	TOF	mod	1	40	0	0	0	0	1	0	1	0	1	1	0.9	75.5213	0.5	23	22	34	4.5	15.2	17.5	9.44	62	0	0	0	1	0	0	1
female	TOF	mod	1	32	0	0	0	0	0	0	0	0	0	0	0.47	121.114	0.3	18	18	19	4.4	13.1	15.5	9.44	51	1	1		4.4	0	0	0
female	TOF	mod	1	29	0	0	0	0	0	0	0	0	0	0	0.41	144.661	0.5	8	19	6	2.8	11.5	11.3	9.44	60	0	1	0	2	0	0	0
male	TGA	severe	1	23	0	0	0	0	0	0	0	0	0	0	0.5	168.389	0.9	237	25	35	4.9	13.7	15.3	9.44	46	0	0	0	3.4	0	0	0
female	TOF	mod	1	30	0	0	0	0	0	0	0	0	0	0	0.42	139.533	0.6	67	21	23	4.4	13	14.6	9.44	63	0	0	0	4.4	0	0	0
female	VSD	simple	1	43	0	0	0	0	0	0	0	0	0	0	0.67	75.4944	0.5	31	19	16	3.9	12.8	33.2	9.44	58	0	0	0	3.1	0	0	0
male	TOF	mod	1	40	0	0	0	0	0	0	0	0	0	1	0.75	92.1921	2.4	25	21	26	4.1	16.3	15.2	13.9154	56	0	0	0	2	0	0	0
female	TOF	mod	1	42	0	0	0	0	0	0	0	0	0	1	0.6	85.7583	1.1	43	22	20	4.7	13.8	19.3	9.92723	64	1	1	0	5.4	0	0	0
male	VSD	simple	1	18	0	0	0	0	0	0	0	0	0	0	1	84.6328	0.9	25	32	39	4.5	15.2	20.4	9.44					8.4	0	0	0
male	TOF	mod	1	58	0	0	0	0	0	0	0	0	0	0	0.64	98.5682	1	49	38	27	4.3	13.6	15.2	9.44	59	1	0	1	4.4	0	0	0
male	TOF	mod	1	42	0	0	0	0	0	0	0	0	1	0	0.7	98.0374	0.6	23	17	15	3.8	12.1	9.5	9.44	52	1	1	1	6	0	0	0
female	Marfan	mod	1	54	0	0	0	0	0	0	0	0	0	0	0.62	76.9791	0.7	11	16	9	3.8	10.7	19	9.44	64		0	0	4.4	0	0	0
male	VSD	simple	1	44	0	0	0	0	0	0	0	0	0	1	0.9	73.4834	0.6	29	22	32	4.9	16	19.1	9.44	26	0	0	0	6.4	0	1	0
male	VSD	simple	1	66	0	0	0	0	1	0	1	0	0	0	0.56	109.92	0.7	28	22	17	4.7	15.7	17.8	9.44	68	0	0	0	3.4	1	0	0
female	PDA	simple	1	23	0	0	0	0	0	0	0	0	0	0	0.6	101.937	0.5	11	20	10	4	11.9	17.1	9.44	59		0	0	11.4	1	0	0
male	TGA	severe	1	22	0	0	0	0	0	0	0	0	0	0	0.91	88.5799	0.5	24	15	11	4	15	25.8	9.44	58	0	0	1	4.4	0	0	0
male	TGA	severe	1	26	0	0	0	0	0	0	0	0	0	1	0.68	116.129	0.8	132	18	23	4.1	9.6	8.2	9.44	69	0	0	1	3.4	0	0	0
male	ASD	simple	1	51	0	0	0	0	0	0	0	0	0	0	0.85	74.9799	0.9	35	16	17	4.5	15.5	20.6	9.44	58		0	0	2	0	0	0
female	Marfan	mod	1	43	0	0	0	0	1	0	1	0	0	0	0.6	85.1811	0.7	33	24	20	4.3	13.1	17	9.44	71		0	0	2	0	0	0
female	VSD	simple	1	19	0	0	0	0	0	0	0	0	0	0	0.7	90.9718	0.7	18	24	16	4.4	12.9	19.8	9.44	61	0	0	0	4	0	0	0
female	ASD	simple	1	56	0	0	0	0	1	0	1	0	1	0	0.5	96.3925	0.7	71	74	72	4.1	12	9.8	9.44	76		1	1	15	0	0	0
male	ASD	simple	1	70	0	0	0	0	0	0	0	0	0	0	0.7	84.6684	1	15	16	13	4.2	12.9	15.8	9.44	59		0	1	12	0	0	0
female	ASD	simple	1	56	0	0	0	0	1	0	1	0	0	1	0.6	78.9621	1	62	22	16	3.6	10.4	28.1	9.44	78	0	0	1	11	0	0	0
male	TOF	mod	1	74	0	0	0	0	1	0	1	0	1	1	0.8	72.0032	0.9	25	51	31	4.2	14.8	12.1	9.44	59	1	0	0	5	0	0	0
male	TOF	mod	1	64	0	0	0	0	1	0	1	1	0	1	0.9	65.9913	1	102	22	18	3.6	14.3	9.5	9.44	74	0	0	0	4	0	1	0
male	Marfan	mod	1	40	0	0	0	0	0	0	0	0	0	1	0.7	99.4199	1.5	24	13	8	4.4	15.1	21.2	11.5127	59		0	0	20.4	0	0	0
male	ASD	simple	1	63	0	0	0	0	1	0	1	0	0	0	0.6	103.298	0.7	46	221	20	4.1	12.5	22.6	9.44	61		1	0	3	0	0	0
male	PDA	simple	1	65	0	0	0	0	0	0	0	0	0	1	0.9	65.6983	0.4	53	41	39	4.4	12.2	20.4	9.44	29	0	1	1	10	0	0	0
female	ASD	simple	1	62	0	0	0	0	0	0	0	0	0	1	0.5	93.6174	0.6	24	18	17	4.7	13.8	26.8	9.44	32	0	1	1	8	0	0	0
male	DORV	severe	1	18	0	0	0	0				0	0	0	0.7	125.026	1.6	40	19	32	5	16.6	24.7	11.8427	76	0	0	0	16	0	0	0
female	CoA	mod	1	30	0	0	0	0				0	0	1	0.6	94.4528	1.1	31	16	12	4.5	14.4	23.9	9.92723	68	0		1	6.4	0	0	0
female	valve	mod	1	31	0	0	0	0				0	0	0	0.53	107.169	1		19	15		13.2	31.8	9.44	67	0	0	0	2.4	0	0	0
male	AVSD	mod	1	32	0	0	0	0				0	0	0	0.9	80.516	0.4	87	16	36		18.1	24.1	9.44	74	0	0	0	6.4	0	0	0
male	TAPVR	mod	1	20	0	0	0	0				0	0	0	0.7	121.302	0.4	56	12	22	4.9	16.1	22.5	9.44	78	0	0	0	15.4	0	0	0
male	PA	severe	1	27	0	0	0	0				0	0	0	0.83	92.3696	1.7	79	37	21		13.8	22.2	12.1526	51	1	0	0	4.4	0	0	0
female	PA	severe	0	18	0	0	0	0				0	0	0	0.8	79.8367	1.6	19	16	10	4.8	16.2	21.1	11.8427					10.4	0	0	0
male	PA	severe	0	18	0	0	0	0				0	0	0	0.8	108.033	1	21	19	12	4.7	14.3	13.8	9.44	52	0	0		9.4	0	0	0
male	TOF	mod	1	42	0	0	0	0				0	0	0	0.64	108.135	1.2	83	37	95	4.6	16.3	21.4	10.372	58	0	0	0	3.4	0	0	0
female	TOF	mod	1	19	0	0	0	0				0	0	0	0.5	131.453	0.5	9	16	10	4.2	8.1	28.8	9.44	65	0	0	0	12.4	0	0	0
male	TOF	severe	1	26	0	0	0	0				0	0	0	0.8	97.2129	1.1	22	15	14	4.4	15.8	22.2	9.92723	68	0	0	0	6.4	0	0	0
male	DORV	mod	1	33	0	0	0	0				0	0	0	0.63	117.899	0.7	50	28	43	4.7	16	21.9	9.44	43	0	1	0	1.4	0	0	0
female	TOF	mod	1	23	0	0	0	0				0	0	0	0.5	124.439	1.1	33	65	50	4.1	12.1	23	9.92723	84	0	0	0	10.4	0	0	0
male	TOF	mod	1	19	0	0	0	0				0	0	0	0.6	145.714	0.6	13	20	18	4.9	15.2	19.1	9.44	74	0	0	0	22.4	0	0	0
female	VSD	simple	0	56	0	0	0	0				0	0	1	0.6	78.9621	0.6	19	19	17	4.3	14.6	29.9	9.44	77	0	0	0	10.4	0	0	0
male	VSD	simple	0	21	0	0	0	0				0	0	0	0.8	103.358	0.9	15	25	13	4.5	15.4	23.4	9.44	62	0	0	0	6	0	0	0
male	VSD	severe	0	35	0	0	1	0				0	0	1	1	69.9285	0.5	21	21	6	2.9	7.3	11.3	9.44	76			1	9.4	0	0	0
male	VSD	simple	0	21	0	0	0	0				0	0	0	0.5	172.843	0.6	12	14	10		14.1	33.4	9.44	77	0	0	0	14.4	0	0	0
female	VSD	simple	0	21	0	0	0	0				0	0	0	0.7	88.3959	0.9	18	15	11	4.9	13.4	15	9.44	71	0	0	0	12.4	0	0	0
male	VSD	simple	1	20	0	0	0	0				0	0	0	0.9	92.1435	1.2	34	18	10		16.7	29	10.372					11.4	0	0	0
female	VSD	simple	0	21	0	0	0	0				0	0	0	0.6	104.634	0.7		11	8		12.3	15.8	9.44	80	0	0	0	10.4	0	0	0
female	VSD	simple	1	18	0	0	0	0				0	0	0	0.6	109.367	1		20	16	4.7	13.1	28.9	9.44	74	0	0	0	12.4	0	0	0
female	PDA	simple	1	25	0	0	0	0				0	0	0	0.48	127.046	0.5	17	19	15		14.5	26.4	9.44	72	0	0	0	4.4	0	0	0
male	VSD	simple	1	22	0	0	0	0				0	0	0	0.7	118.029	1.3	36	26	24	4.2	14.8	20.4	10.7812	67	0	0	0	7.4	0	0	0
female	VSD	simple	1	22	0	0	0	0				0	0	0	0.61	101.396	1.2	14	14	10	4.3	13.4	29.3	10.372	59	1	0	0	4.4	0	0	0
male	ASD	simple	1	55	0	0	0	0	1	0	1	0	0	0	0.6	107.404	0.5	29	22	23	5	15	13.5	9.44	76	0	0	0	7.4	1	0	0
female	ASD	severe	1	39	0	0	1	0	1	1	0	0	0	1	0.6	87.6018	0.5	11	22	15	4.1	13.7	19	9.44	89	1	1	1	17.4	0	0	0
female	valve	simple	1	24	0	0	0	0				0	0	1	0.5	122.928	0.8	19	24	22	4.5	13.1	21.2	9.44	84	0	0	0	17.4	0	0	0
female	VSD	simple	1	34	0	0	0	0				0	0	0	0.84	63.0595	0.9	30	20	19	4	14.2	15.5	9.44	60	0	0	1	5.4	0	0	0
female	VSD	simple	0	35	0	0	0	0				0	0	0	0.7	76.3416	0.5	13	16	10	4.7	10.9	30.9	9.44	82	0	0	0	9.4	0	0	0
male	TOF	mod	1	42	0	0	0	0				0	1	1	0.7	98.0374	0.6	23	17	15	3.8	12.1	9.5	9.44	52	1	1	1	6	0	0	0
female	VSD	simple	0	30	0	0	0	0				0	0	0	0.7	79.7949	0.6		23	16		12.3	19.5	9.44	60	0	0	0	12.4	0	0	0
male	VSD	simple	0	38	0	0	0	0				0	0	0	0.6	119.428	0.8	20	20	19	4.7	13.9	13.3	9.44	68	0	0	0	10.4	0	0	1
female	VSD	simple	1	36	0	0	0	0				0	0	0	0.6	89.6375	0.9	22	8	11	4.7	14	24.3	9.44	78	0	0	0	22.4	0	0	0
male	valve	simple	0	28	0	0	0	0				0	0	0	0.7	110.136	0.7	27	18	15	5.1	14.9	34.3	9.44	73	0	0	0	9.4	0	0	0
female	ccTGA	severe	1	18	1	0	0	0				0	0	0	0.5	133.509	0.7	12	18	12	5	13.8	29	9.44	84	0	0	0	15.4	0	0	0
male	VSD	simple	1	22	0	0	0	0				0	0	0	0.8	101.987	0.8	46	22	51	4.2	16.6	23.4	9.44	80	0	0	0	4.2	0	0	0
female	valve	simple	0	20	0	0	0	0				0	0	0	0.6	106.109	0.6	14	17	8	4.8	12.8	24.2	9.44	57	0	0	0	6.4	0	0	0
female	ccTGA	severe	0	29	0	0	0	0				0	0	1	0.5	116.43	0.3	12	16	10	4.1	13.3	25.8	9.44	77	0	0	0	15.4	0	0	0
male	valve	simple	1	18	0	0	0	0				0	0	0	0.8	108.033	1.3	18	22	13	4.8	15.9	19.7	10.7812	74		0	0	7.4	0	0	0
female	AVSD	mod	1	28	0	0	0	0				0	0	0	0.6	96.3417	0.9	16	25	23	4.5	10.2	29.8	9.44	79	0	1	1	7	0	0	0
male	VSD	simple	1	21	0	0	0	0				0	0	0	1	80.9701	0.8	40	20	18		16.3	30.4	9.44	80	0	0	0	11.4	0	0	0
female	Ebstein	mod	1	18	0	0	0	0				0	0	0	0.3	233.46	0.4	21	13	11	4.5	13	29	9.44	85	0	1	0	11.4	0	0	0
male	AVSD	mod	1	18	0	0	0	0				0	0	1	0.9	94.9724	1.4	19	18	11	4.7	14.7	20.7	11.16	87		0	0	7.4	0	0	0
male	ccTGA	severe	0	18	0	0	0	0				0	0	0	0.4	230.614	0.2	32	10	6	4.2	10.9	25.5	9.44					8.4	0	0	0
male	valve	simple	0	21	0	0	0	0				0	0	0	0.8	103.358	0.9	15	21	9	5.1	15.4	18.6	9.44	64	0	0	0	6.8	0	0	0
male	SV	severe	1	27	0	1	0	0				0	0	1	0.76	101.716	1.7	52	25	18	4.3	18.6	19.1	12.1526					1	0	0	0
female	PDA	simple	0	58	0	0	0	0	0	0	0	0	0	0	0.8	57.064	1.2	18	22	17	4.6	14.7	22.4	10.372	61	0	0	0	10.4	0	0	0
female	VSD	simple	0	56	0	0	0	0	0	0	0	0	0	0	0.5	96.3925	1	27	15	15	4.1	15.6	26.1	9.44	60	0	0	0	8.4	0	1	1
female	VSD	simple	0	19	0	0	0	0	0	0	0	0	0	0	0.5	131.453	1.9	14	21	18	4.3	13	31.3	12.7212	68	0			21.4	0	0	0
female	valve	simple	0	33	0	0	0	0	0	0	0	0	0	0	0.6	91.9042	0.9	38	16	15	4.7	14	29.2	9.44	77	0	0	0	19.4	0	0	0
female	VSD	simple	0	36	0	0	0	0	0	0	0	0	0	0	0.6	89.6375	0.5	12	14	7	4.3	14.7	35.1	9.44	78	0	0	0	12.6	0	0	0
female	valve	simple	0	32	0	0	0	0	0	0	0	0	0	0	0.6	92.7194	0.8	7	14	10	3.1	12.4	31.9	9.44	71	0	0	0	9.4	0	0	0
female	DCRV	mod	0	34	0	0	0	0	0	0	0	0	0	0	0.7	76.9794	2.1	16	18	11	4.5	10.9	25.5	13.2328	67	0	0	0	4	0	0	0
female	VSD	simple	0	23	0	0	0	0	0	0	0	0	0	0	0.5	124.439	0.6	15	17	13	4.9	11.9	20	9.44	83	0	0	0	15	0	0	0
female	VSD	simple	0	28	0	0	0	0	0	0	0	0	0	0	0.7	81.3907	0.8	16	19	11	4.8	13.3	25.3	9.44	73	0	0	0	12.4	0	0	0
female	VSD	simple	0	23	0	0	0	0	0	0	0	0	0	0	0.4	158.846	0.5		15	6	3.4	9.9	19.9	9.44	80	0	0	0	19.4	0	0	0
female	VSD	severe	0	44	0	0	1	0	0	0	0	0	0	1	0.7	71.4888	1.5	10	19	12	4.3	18	25.5	11.5127	59		0	1	11.4	0	0	0
female	VSD	simple	0	31	0	0	0	0	0	0	0	0	0	0	0.5	114.223	1.2	15	17	7		13.8	24.1	10.372	88	0	0	0	12.4	0	0	0
female	DORV	severe	0	49	0	0	1	0	0	0	0	0	0	0	0.7	69.3143	1.2	17	15	8	4.9	15.1	9.6	10.372	78	0	0	0	7.4	0	0	0
female	valve	simple	0	21	0	0	0	0	0	0	0	0	0	0	0.6	104.634	1		19	17	4.8	13.6	23.1	9.44	71	1	0	0	16.4	0	0	0
female	VSD	simple	0	19	0	0	0	0	0	0	0	0	0	0	0.5	131.453	0.6	18	24	17	4.4	13.9	20.7	9.44	74	0	0	0	18.4	0	0	0
male	TOF	mod	1	21	0	0	0	0	0	0	0	0	0	0	0.7	119.616	0.9	13	18	11	4.6	15.7	29	9.44	67	0	0	0	14.4	0	0	0
female	TAPVR	mod	0	27	0	0	0	0	0	0	0	0	0	0	0.5	118.842	0.7	5	14	6	3.7	12	23.5	9.44	71	0	0	0	14.4	0	0	0
female	ASD	simple	0	27	0	0	0	0	0	0	0	0	0	0	0.9	62.4746	0.3	13	11	9	4.3	11.9	22.5	9.44	67	0	0	0	7.4	0	0	0
male	AVSD	mod	1	43	0	0	0	0	0	0	0	0	0	0	0.8	84.1426	1.4	27	17	17	4.4	14.5	21.7	11.16	88	0	0	1	14.4	0	0	0
female	TAPVR	mod	1	61	0	0	0	0	0	0	0	0	0	0	0.7	65.0907	0.7	54	33	27	3.9	12.2	53.7	9.44	61	0	0	0	7.4	0	0	1
male	VSD	simple	0	20	0	0	0	0	0	0	0	0	0	0	0.8	104.816	0.6	20	16	15	4.8	15.1	21.4	9.44	82	0	0	0	11	0	0	0
female	PA	severe	0	28	0	0	0	0	0	0	0	0	1	1	0.9	61.8259	2.1	59	32	16	2.5	19.7	12.3	13.2328	33	1	0	1	1	0	0	1
male	DCRV	simple	1	19	0	0	0	0	0	0	0	0	0	0	0.7	123.101	0.6	29	23	46	4.6	13.5	50	9.44	83	0	1	0	19.4	0	0	0
male	VSD	simple	1	18	0	0	0	0	0	0	0	0	0	0	0.6	147.993	0.8	15	22	28	5	14.6	24	9.44	48	0	0	0	12.4	0	0	0
male	valve	simple	0	22	0	0	0	0	0	0	0	0	0	0	0.6	139.71	0.6	13	19	16	4.9	14.7	24.1	9.44	63	0	1	0	7.4	0	0	0
male	AVSD	mod	1	18	0	0	0	0	0	0	0	0	0	0	0.8	108.033	0.8	99	182	396	4.2	15.7	30.6	9.44	83		0	0	11.3	0	1	0
male	VSD	simple	1	29	0	0	0	0	0	0	0	0	0	0	0.8	94.2135	0.9	54	24	35	5.1	15.9	29.9	9.44	92	0	0	0	13.4	0	0	0
female	Ebstein	mod	1	44	0	0	0	0	0	0	0	0	0	0	0.5	103.3	1	27	20	20	4.1	12.3	21.7	9.44	69		1	0	22.4	0	0	0
female	PA	severe	1	18	0	0	0	0	0	0	0	0	0	0	0.7	92.3944	0.8	23	20	14	4.2	15	18.3	9.44	50	1	1	1	10.4	0	0	0
male	DORV	severe	1	18	0	1	0	0	0	0	0	0	0	1	0.9	94.9724	1.5	48	23	16	4.6	18.7	21.2	11.5127		1	0	0	9.4	0	0	0
female	valve	simple	1	24	0	0	0	0	0	0	0	0	0	0	0.6	100.7	1.1	20	15	13	4.3	13.1	24.8	9.92723	64	0	0	0	7.4	0	0	0
female	TOF	mod	1	18	0	0	0	0	0	0	0	0	0	0	0.7	92.3944	0.8	22	20	13	4.9	11.8	21	9.44	55	0	0	0	8.4	0	0	0
male	TGA	severe	1	18	1	0	0	0	0	0	0	0	0	0	0.6	147.993	1.2	30	19	15	4.7	15.5	22.6	10.372	41	0	0	0	8.4	0	0	0
female	TOF	mod	1	18	0	0	0	0	0	0	0	0	0	0	0.7	92.3944	0.4	12	19	18	4.3	12.7	26.2	9.44	63	0	1	0	10.4	0	0	0
male	PA	severe	1	18	0	1	0	0	0	0	0	0	0	0	0.6	147.993	0.7	67	30	18	4	14.7	15	9.44	60		0	0	8.4	0	0	0
female	VSD	simple	1	19	0	0	0	0	0	0	0	0	1	1	0.8	78.6074	2.9	45	26	15	4.1	15.1	18.4	14.8828	39	1	1	1	1	0	0	0
male	ccTGA	severe	1	18	0	0	0	0	0	0	0	0	0	0	0.5	180.661	1.6	22	15	9	4.5	13.7	13.4	11.8427	50	0	0	0	7.4	0	0	0
male	TOF	mod	1	18	0	0	0	0	0	0	0	0	0	0	0.5	180.661	0.8	16	19	14	4.6	14.5	21.8	9.44	70	0	0	0	9.4	0	0	0
female	CoA	mod	1	18	0	0	0	0	0	0	0	0	0	0	0.5	133.509	0.8	23	20	14	4.2	14.2	18.7	9.44	73	0	0	0	6	0	0	0
male	PDA	severe	0	18	0	0	1	0	0	0	0	0	0	0	0.6	147.993	3.7	393	262	168	3	14.8	7	16.1282	60		0	0	9.4	0	0	0
male	PA	severe	1	18	0	0	0	0	0	0	0	0	0	0	0.7	125.026	0.5	57	23	50	4.6	14.4	20.5	9.44	51	1	0	0	7.4	0	0	0
male	SV	severe	1	18	0	0	0	0	0	0	0	0	0	0	0.5	180.661	0.6	17	19	14	5.1	16.2	29.6	9.44	56	0	0	0	7.4	1	0	0
female	VSD	simple	1	23	0	0	0	0	0	0	0	0	0	0	0.54	114.391	0.7	10	13	3	5	12.7	21.7	9.44					1	0	0	0
female	TOF	mod	1	18	0	0	0	0	0	0	0	0	0	0	0.5	133.509	1	13	14	10	4.9	13.6	13.3	9.44	80	0	1	0	6.3	0	0	0
male	VSD	simple	1	18	0	0	0	0	0	0	0	0	0	0	0.6	147.993	0.7	121	76	182	4.3	16	32.1	9.44					8.4	0	0	0
male	TAPVR	mod	1	18	0	0	0	0	0	0	0	0	0	0	0.6	147.993	1.3	32	16	13	4.5	14.4	18.6	10.7812	73		0	0	7.4	0	0	0
female	TOF	mod	1	18	0	0	0	0	0	0	0	0	0	0	0.6	109.367	0.6	14	14	8	4.4	13.6	20.6	9.44	68	0	1	0	7.4	0	0	0
female	TOF	mod	1	18	0	0	0	0	0	0	0	0	0	0	0.7	92.3944	0.4	16	14	15	4.2	14.1	22	9.44	88	0	0	0	8.4	0	0	0
female	CoA	mod	0	20	0	0	0	0	0	0	0	0	0	0	0.5	129.532	1	11	13	9	4.6	13.6	35	9.44	70	0	0	0	10.4	0	0	0
female	DORV	severe	1	18	0	0	0	0	0	0	0	0	0	1	0.6	109.367	0.9	18	19	11	4.8	12.8	13.9	9.44	64	0	1	0	7.4	0	0	0
male	valve	simple	1	18	0	0	0	0	0	0	0	0	0	0	0.8	108.033	1.1	47	28	24	4	13.8	22.6	9.92723	61	0	1	0	9.4	0	0	0
male	PA	severe	1	23	1	1	0	0	0	0	0	0	0	1	0.77	104.994	1.5	193	27	19	4.4	16.1	4.4	11.5127	50	1	0	0	2.4	0	0	0
female	AVSD	mod	1	33	0	0	0	0	0	0	0	0	0	0	0.58	95.3767	0.8	13	17	12	3.6	10.4	19.2	9.44	62	0	0	0	2.4	0	0	0
male	Marfan	mod	1	19	0	0	0	0	0	0	0	0	0	0	0.7	123.101	1.1	14	14	13	4.2	14.4	22.5	9.92723	70	0	0	0	22.4	0	0	0
female	Ebstein	mod	0	18	0	0	0	0	0	0	0	0	0	0	0.5	133.509	1.3	21	15	11	4.9	14.9	21.6	10.7812	78	0	1	0	15.4	0	0	0
female	Marfan	mod	1	21	0	0	0	0	0	0	0	0	1	1	0.6	104.634	1.2	20	22	15	5	14.1	30.7	10.372	61	0	1	0	1	0	0	0
male	TGA	severe	1	24	0	1	0	0	0	0	0	0	0	1	0.71	113.346	1.2	43	22	22	4.9	17.2	19.4	10.372	50		0	0	2.4	0	0	0
female	ASD	severe	0	18	0	0	1	0	0	0	0	0	0	1	0.5	133.509	0.6	23	23	15	4.3	17.7	19.4	9.44	97	0	0	1	11.4	0	0	0
male	ASD	severe	0	58	0	0	1	0	0	0	0	0	0	0	1.8	31.8002	0.6	116	32	31	4.7	14.5	25.7	16.3524	68	0	1	0	13.4	1	0	0
male	Ebstein	mod	1	57	0	0	0	0	0	0	0	0	0	0	0.8	77.6042	1.1	43	18	18	4	15.8	33.6	9.92723	78	0	0	0	13.4	0	0	0
female	VSD	simple	0	60	0	0	0	0	0	0	0	0	0	0	0.6	77.414	0.6	27	17	13	1.8	7.8	32.6	9.44	75	0	1	0	13.4	0	0	0
female	Ebstein	mod	0	28	0	0	0	0	0	0	0	0	0	0	0.4	150.127	0.7	30	14	11	3.7	13.6	25.4	9.44	40		1	0	7.4	0	0	0
male	valve	simple	1	18	0	0	0	0	0	0	0	0	1	0	0.8	108.033	1	123	26	16	4.7	14.5	22.7	9.44	53		1	0	8	0	0	0
male	ASD	simple	1	64	0	0	0	0	0	0	0	0	0	0	0.9	65.9913	0.8	40	23	26	3.9	15.6	15.6	9.44	59	0	0	0	6	1	0	0
female	VSD	simple	0	24	0	0	0	0	0	0	0	0	0	0	0.45	137.947	0.6	4	17	5	2.7	11.3	22.8	9.44	71	0	0	0	7.4	0	0	0
male	VSD	simple	0	45	0	0	0	0	0	0	0	0	0	1	0.8	83.0518	0.7	16	26	35	3.5	19.9	10.2	9.44	40	1	1	1	7.4	0	0	0
female	VSD	simple	0	22	0	0	0	0	0	0	0	0	0	0	0.63	97.8796	2.7	35	28	19	5	13.4	16.8	14.5175	62	0	0	0	5.4	0	0	0
female	Other	simple	1	44	0	0	0	0	0	0	0	0	0	0	0.7	71.4888	0.5	26	22	32	4.4	12.1	37.7	9.44	72	0	0	0	11.4	0	0	0
female	valve	simple	0	34	0	0	0	0				0	0	0	0.66	82.0976	0.5	14	22	15	4.2	14	17	9.44	69	0	1	0	3.4	0	1	0
female	AVSD	severe	0	24	0	0	1	0	0	0	0	0	1	1	0.5	122.928	1.2	56	58	33	3.6	16.4	19.8	10.372	76	0	0	1	12	0	1	0
female	ASD	severe	0	80	0	0	1	0	0	0	0	0	1	1	0.8	52.033	0.6	25	15	10	3.5	10	28	9.44					6	0	0	0
female	valve	simple	1	42	0	0	0	0	0	0	0	0	0	0	0.45	117.479	0.7	19	19	16	3.3	12.8	19.3	9.44	68	0	1	0	3.4	0	0	0
female	valve	simple	1	39	0	0	0	0	0	0	0	0	0	0	0.59	89.2275	0.6	14	16	9	4.8	10.5	25.9	9.44	70	0	1	0	2.4	0	0	0
male	ASD	simple	0	64	0	0	0	0	0	0	0	0	0	1	0.9	65.9913	1.4	70	38	43	4.5	18.9	17.2	11.16	86	0	1	0	6	0	0	0
male	TOF	mod	1	18	0	0	0	0	0	0	0	0	0	0	0.9	94.9724	0.8	44	23	33	4.3	17.1	15.1	9.44					9.4	0	0	0
male	DORV	severe	0	26	1	0	1	0	0	0	0	0	0	1	0.8	97.2129	1	48	22	16	4.5	20.4	13.9	9.44	60		1	1	2.4	0	0	0
female	ASD	simple	0	53	0	0	0	0				0	0	0	0.7	67.7707	0.8	23	18	31	4.2	13.1	15.9	9.44	73	0	1	0	2	0	0	0
male	TOF	mod	1	18	0	0	0	0				0	0	0	0.86	99.8153	1	32	25	21	4.7	15.2	18.5	9.44					2.4	0	0	0
female	VSD	simple	0	44	0	0	0	0	1	0	1	0	0	0	0.59	86.1912	0.6	11	20	20	4.4	14.6	18.7	9.44	55	0	0	0	1	0	0	0
female	TOF	mod	1	26	0	0	0	0	0	0	0	0	0	0	0.56	106.128	0.5	15	17	15	3.9	12.4	20	9.44	67	0	1	0	2.4	0	0	0
male	VSD	simple	0	36	0	0	0	0				0	0	0	0.94	74.2234	0.6	30	20	17	4.5	15.1	21.3	9.44	68	0	0	0	4.4	0	0	0
male	Other	severe	1	22	0	0	0	0				0	0	1	0.61	137.207	1	65	27	14	4.9	15.3	18.2	9.44	59	0	1	0	2.4	0	0	0
male	VSD	simple	0	18	0	0	0	0				0	0	0	0.8	108.033	0.7	11	22	19	4.4	15.4	30	9.44					5.4	0	0	0
male	VSD	simple	1	20	0	0	0	0				0	0	0	0.9	92.1435	0.8	36	22	25	3.9	17.3	22.8	9.44	63	0	0	0	3.4	0	0	0
female	valve	simple	0	18	0	0	0	0				0	0	0	0.44	153.549	1.2	18	30	18	4.7	13.4	29.7	10.372	63	0	1	0	2.4	0	0	0
female	VSD	simple	0	20	0	0	0	0				0	0	0	0.55	116.706	0.5	8	13	6	4.2	11	16.3	9.44					2.4	0	0	0
male	valve	simple	0	18	0	0	0	0				0	0	0	0.8	108.033	0.8	9	15	6	4.6	13.8	18.8	9.44	55		1		6.4	0	0	0
male	CoA	mod	1	19	0	0	0	0				0	0	0	0.78	109.357	0.7	37	22	17	4.9	15.3	16.9	9.44	73	0	0	0	5.4	0	0	0
female	valve	simple	0	23	0	0	0	0				0	0	0	0.49	127.22	0.7	13	18	10	5.1	13.3	19.5	9.44	75	0	1	0	3.4	0	0	0
female	VSD	simple	1	21	0	0	0	0				0	0	0	0.63	99.1952	0.9	17	23	23		12	27.5	9.44					2	0	0	0
female	TAPVR	mod	0	54	0	0	0	0				0	0	0	0.57	84.396	0.8	55	17	11	4.2	13.5	23.7	9.44	69	1	0	0	4.4	0	0	0
female	VSD	simple	0	19	0	0	0	0				0	0	0	0.5	131.453	1.2	14	18	17		12.7	22.4	10.372	65	0	0	0	3.4	0	0	0
female	VSD	simple	1	23	0	0	0	0				0	0	0	0.59	103.829	0.7	10	23	14		14.5	23.8	9.44	67	0	0	0	3.4	0	0	0
male	valve	simple	0	19	0	0	0	0				0	0	0	0.68	127.068	0.7	18	35	29	5	14.9	20.3	9.44	67	0	0	0	1	0	0	0
male	AVSD	severe	1	18	0	0	1	0				0	0	0	0.83	103.769	0.6	24	30	44	4.1	15.7	20.3	9.44	58	0	0	0	1.4	0	0	0
female	Ebstein	severe	1	19	0	1	0	0				0	0	0	0.5	131.453	1.1	108	27	23	5	14.8	13.1	9.92723	51		0	0	1.4	0	0	0
male	ASD	severe	1	43	0	0	1	0	0	0	0	0	0	0	0.9	73.9699	0.7	31	37	74	5	15.8	23.2	9.44	69	0	0	0	4	0	0	0
female	ASD	simple	1	52	0	0	0	0	0	0	0	0	0	0	0.79	59.6965	0.8	30	23	14	4.1	13.8	22.6	9.44	71	0	0	0	1	1	0	0
male	VSD	simple	0	45	0	0	0	0	0	0	0	0	0	0	2	30.4792	0.7	25	17	15	3.6	13.3	19	17.5914	64	0	0	0	5.4	1	1	0
female	ASD	simple	0	77	0	0	0	0	0	0	0	0	0	0	0.7	60.8816	0.9	16	18	12	4.4	12.9	32.1	9.44	78	0	0	0	6.4	1	0	1
female	ASD	simple	0	49	0	0	0	0	0	0	0	0	0	0	0.75	64.2751	0.7	44	25	18	4.6	15.2	25.3	9.44	68	0	0	0	4.4	1	0	0
female	VSD	simple	1	23	0	0	0	0	0	0	0	0	0	0	0.48	130.122	0.5	10	12	7	2.9	11.3	24.2	9.44	73	0	0	0	5.4	0	0	0
female	TOF	mod	1	21	0	0	0	0	0	0	0	0	0	0	0.6	104.634	0.5	13	15	6	4.8	12.3	18.5	9.44	60	0	1	0	5	0	0	0
female	ccTGA	severe	1	24	0	0	0	1	0	0	0	0	0	1	0.49	125.676	0.9	47	19	15	4.6	14.6	24.6	9.44	32	0	1	1	2.4	0	0	0
male	TGA	severe	1	23	0	0	0	0	0	0	0	0	1	0	0.93	85.4015	2	49	19	28	4.5	14.8	9.6	12.9834	74	0	0	1	1	0	0	0
male	TGA	severe	1	22	0	0	0	0	0	0	0	0	0	0	0.71	116.212	1	25	19	24	5	15.4	16.4	9.44	55	0	1	0	1	0	0	0
male	TGA	severe	1	21	0	0	0	0	0	0	0	0	0	0	0.82	100.603	0.9	181	34	64	4.6	15	25.3	9.44	28	1	1	0	4.4	0	0	0
male	PA	severe	1	22	0	0	0	0	0	0	0	0	0	1	0.69	119.902	1.4	52	27	42	4.8	14.5	27.4	11.16					2.4	0	0	0
male	TOF	mod	1	20	0	0	0	0	0	0	0	0	0	0	0.95	86.8513	1.1	24	37	27	5.1	15.7	11.7	9.92723	56	0	1	0	4.4	0	0	0
female	VSD	simple	1	18	0	0	0	0	0	0	0	0	0	0	0.58	113.499	0.7	19	18	10	4.5	12.8	23.5	9.44	65	0	1	0	5.4	0	0	0
male	AVSD	mod	1	18	0	0	0	0	0	0	0	0	0	0	0.7	125.026	1.4	25	18	16	4.8	15.1	20.2	11.16	49	0	1	0	5.4	0	0	0
male	TGA	severe	1	21	0	0	0	0	0	0	0	0	0	0	0.85	96.7254	0.6	28	28	29	4.9	15.6	14.3	9.44	63	0	0	0	2.4	0	0	0
male	TAPVR	mod	1	19	0	0	0	0	0	0	0	0	0	0	0.63	138.14	1	20	18	26	5.1	14.5	19.1	9.44					4.4	0	0	0
female	valve	simple	1	20	0	0	0	0	0	0	0	0	0	0	0.62	102.37	0.3	29	12	15	3.6	9.9	43.7	9.44					3.4	0	0	0
male	valve	simple	0	18	0	0	0	0	0	0	0	0	0	0	0.6	147.993	0.5	91	19	14	4.6	12.9	20	9.44	76	0	0	0	6.4	0	0	0
male	PA	severe	1	18	1	1	0	0	0	0	0	0	0	0	0.63	140.301	1	81	29	20	4.7	16.6	15.6	9.44	60		0	0	4.4	0	0	0
female	VSD	simple	1	18	0	0	0	0	0	0	0	0	0	0	0.51	130.648	0.4	31	18	11	4.4	11.9	19.4	9.44					4.4	0	0	0
male	DORV	severe	1	19	0	0	0	0	0	0	0	0	0	0	0.93	90.2151	0.8	25	17	20	4	16.4	18.1	9.44	67	1	1	0	3.4	0	0	0
male	TOF	mod	1	18	0	0	0	0	0	0	0	0	0	0	0.96	88.4981	0.7	60	25	25	4.8	15.8	8.5	9.44	71	0	1	0	4.4	0	0	1
male	VSD	simple	0	19	0	0	0	0	0	0	0	0	0	1	0.86	98.2784	0.9	30	23	25	4	15	20.4	9.44	76	0	0	1	2.4	0	0	0
female	Other	severe	0	18	0	0	1	0	0	0	0	0	1	1	0.6	109.367	0.8	21	26	15	3.7	11.3	14.2	9.44	70	1	1	1	6.3	0	0	0
male	TOF	mod	1	18	0	0	0	0	0	0	0	0	0	0	0.79	109.53	1	26	21	44	4.5	14.8	20.7	9.44	59	0	1	0	3.4	0	0	0
male	SV	severe	1	18	1	1	0	0	0	0	0	0	0	0	0.77	112.646	1.8	121	26	16	4.5	16.4	24.1	12.4448	40		0	0	4.4	0	0	0
female	TOF	mod	1	18	0	0	0	0	0	0	0	0	0	0	0.57	115.679	0.3	25	15	5	4	11.1	10.5	9.44	57	1	1	0	5.4	0	0	0
male	TGA	severe	1	18	0	0	0	0	0	0	0	0	0	0	0.56	159.596	0.8	62	30	29	3.9	9.4	14.9	9.44	63	0	0	0	3.4	0	0	0
female	valve	simple	0	18	0	0	0	0	0	0	0	0	0	0	0.55	120.289	1	22	17	11	4.8	13	28	9.44	64	0	0	0	1	0	0	0
male	ccTGA	severe	1	18	1	0	0	1	0	0	0	0	0	0	0.74	117.652	1	24	21	16	4.7	15	26.1	9.44	46		0	0	4.4	0	0	0
female	TGA	severe	1	22	0	0	0	0	0	0	0	0	0	0	0.46	138.075	0.6	6	12	5	2.1	9	16.6	9.44					2.4	0	0	0
male	Other	mod	1	19	0	0	0	0	0	0	0	0	0	0	0.78	109.357	1.3	14	32	16	4.5	14.2	30.5	10.7812					4.4	0	0	0
male	valve	simple	1	32	0	0	0	0	0	0	0	0	0	1	0.96	75.0272	0.5	16	21	15	4	14.2	29.7	9.44	66	0	1	0	3.4	0	0	0
female	AVSD	mod	1	22	0	0	0	0	0	0	0	0	0	0	0.53	118.253	1	13	20	18	4.3	13.2	25.1	9.44	55	0	0	0	2.4	0	0	0
female	VSD	simple	0	70	0	0	0	0	0	0	0	0	1	0	0.85	50.5963	1	49	38	21	4.5	11.8	15.7	9.44	68	1	1	1	3	1	0	0
female	ASD	simple	1	29	0	0	0	0	0	0	0	0	0	0	0.6	95.3763	1	13	17	11	4.6	13.8	24.2	9.44	71	0	0	0	6.4	0	0	0
female	VSD	simple	0	41	0	0	0	0	0	0	0	0	0	0	0.3	184.334	0.6	12	18	18	3.9	11.4	12.9	9.44	68	0	0	0	6.4	0	0	0
female	ASD	simple	0	41	0	0	0	0	0	0	0	0	0	0	0.4	134.562	1	23	32	65	3.9	13.8	18.8	9.44	80	0	1	0	3	0	0	0
female	ASD	simple	1	79	0	0	0	0	0	0	0	0	0	0	0.73	57.7234	0.9	101	38	24	3.5	7.1	13.6	9.44	70	0	1	0	1	0	0	1
male	ASD	simple	0	41	0	0	0	0	0	0	0	0	0	0	0.79	86.4826	0.8	60	20	19	4.5	13.6	28.8	9.44	60	0	0	0	2.4	1	0	1
male	TAPVR	mod	1	18	0	0	0	0	0	0	0	0	0	0	0.74	117.652	0.7	31	27	29	4.2	14.1	31.9	9.44	70	0	0	0	4.4	0	0	0
male	ASD	simple	1	76	0	0	0	0	0	0	0	0	0	0	0.73	78.9829	1	70	39	20	3.6	10.8	11.5	9.44	60	0	0	0	5.4	0	1	0
female	ASD	simple	0	31	0	0	0	0	0	0	0	0	0	0	0.45	128.177	1	17	14	10	4.3	11.8	27.8	9.44	73	0	0	0	5.4	0	0	0
female	ASD	simple	1	23	0	0	0	0	0	0	0	0	0	0	0.61	100.11	0.8	12	17	11	4.4	12.9	21.7	9.44	66	1	0	0	4.4	0	0	0
female	DCRV	simple	1	41	0	0	0	0	0	0	0	0	0	0	0.55	94.9774	1.5	25	20	11	4.1	14.1	22.4	11.5127	69	1	0	0	4.4	0	0	0
female	Marfan	mod	1	23	0	0	0	0	0	0	0	0	0	0	0.53	116.754	0.4	20	29	37	4	13	22.7	9.44	58	0	0	0	3.4	0	0	0
male	VSD	simple	1	20	0	0	0	0	0	0	0	0	0	0	0.63	136.122	0.9	13	20	13	4.4	15.3	15.3	9.44	54	0	0	0	3.4	0	0	0
male	VSD	simple	0	45	0	0	0	0	0	0	0	0	0	0	0.86	76.7341	0.5	76	23	22	4	15.1	20.5	9.44	60	0	0	0	3.4	0	0	1
male	ASD	simple	0	21	0	0	0	0	0	0	0	0	0	0	0.65	129.717	0.5	73	36	99	4.7	17	36.9	9.44	67	0	0	0	3.4	0	1	0
male	ASD	simple	0	39	0	0	0	0	0	0	0	0	0	0	0.9	76.072	0.7	31	16	18	4.4	16.1	26.2	9.44	67	0	0	0	2	0	0	0
female	ASD	simple	0	46	0	0	0	0	0	0	0	0	0	0	0.84	57.8193	1.3	14	17	10	4.2	15.2	21.7	10.7812	72	0	0	0	1	0	0	0
male	VSD	simple	1	33	0	0	0	0	0	0	0	0	0	0	0.74	98.8664	0.6	56	18	24	4.5	12.9	33.4	9.44	64	0	0	0	2.4	0	0	0
female	ASD	simple	0	52	0	0	0	0	0	0	0	0	0	0	0.7	68.1422	0.9	11	30	26	3.9	12.7	23.3	9.44	63	1	0	0	1	0	0	0
female	VSD	simple	1	26	0	0	0	0	0	0	0	0	0	0	0.39	157.661	0.3	16	16	15	3.5	10	25.3	9.44	50	0	0	0	1	0	0	0
male	VSD	simple	1	19	0	0	0	0	0	0	0	0	0	0	0.84	100.841	1	22	31	40	5.2	16	24.2	9.44	50	0	1	0	2	0	0	0
female	VSD	simple	0	72	0	0	0	0	0	0	0	0	0	0	0.72	60.1825	0.6	12	25	18	4	10.7	16.9	9.44	83	0	1	0	2.4	0	0	1
female	ASD	simple	0	65	0	0	0	0	0	0	0	0	0	0	0.46	101.177	1	35	14	18	4	14.3	21.2	9.44	79	0	0	0	2.4	0	1	0
female	ASD	simple	0	76	0	0	0	0	0	0	0	0	0	1	0.6	72.3361	1	28	32	17	4.4	15.5	17.6	9.44	64	0	1	1	1	1	0	0
female	AVSD	mod	1	27	0	0	0	0	0	0	0	0	0	0	0.46	130.193	0.8	9	12	7	3.7	11.6	22.5	9.44	76	0	0	0	1	0	0	0
female	TGA	severe	1	19	0	0	0	0	0	0	0	0	0	0	0.64	100.342	0.4	15	11	7	4.3	10.6	23.5	9.44	56	0	0	0	2.4	0	0	0
female	DORV	severe	1	19	0	0	0	0	0	0	0	0	0	1	0.55	118.437	1.2	19	21	11	5.4	15	13.6	10.372	69	0	0	0	2.4	0	0	0
female	ASD	simple	0	18	0	0	0	0	0	0	0	0	0	0	0.51	130.648	0.5	133	26	35	4.8	14.5	28.4	9.44	63	0	0	0	3.4	0	0	0
female	PA	severe	1	18	0	1	0	0	0	0	0	0	0	0	0.69	93.8603	0.9	56	22	19	4.7	16.6	17.5	9.44	64		0	0	3.4	0	0	0
female	valve	simple	1	18	0	0	0	0				0	0	0	0.61	107.407	0.9	16	19	10	4.7	12.3	21.8	9.44	55	0	0	0	3.4	0	0	0
female	DORV	severe	1	18	0	0	0	0				0	0	0	0.62	105.513	1.2	12	16	10	3.9	13.3	13.2	10.372	54	1	1	0	3.4	0	0	0
male	PA	severe	1	18	1	1	0	0				0	0	0	0.74	117.652	1.5	45	21	13	4.6	15.9	17.3	11.5127	60		0	0	3.4	0	0	0
male	AVSD	mod	1	18	0	0	0	0	0	0	0	0	0	0	1.04	81.0782	1.1	74	34	63	4	19.3	28.2	10.3885					4.4	0	0	0
female	valve	simple	1	18	0	0	0	0				0	0	0	0.65	100.197	0.8	15	12	11	4.4	13.9	19.7	9.44	60	0	0	0	4.4	0	0	0
male	TOF	mod	1	18	0	0	0	0	0	0	0	0	0	0	0.8	108.033	0.6	15	23	16	4.7	14.9	21.4	9.44	57	0	1	0	4.4	0	0	0
male	CoA	mod	1	18	0	0	0	0	0	0	0	0	0	0	0.64	137.904	0.6	29	27	38	4.6	14.3	22	9.44	72	0	0	0	4.4	1	0	0
male	TGA	severe	1	20	0	0	0	0				0	0	0	0.82	102.022	0.7	20	22	16	4.5	15.6	24.7	9.44	62	0	1	1	2.4	0	0	0
male	AVSD	mod	1	19	0	0	0	0				0	0	0	0.84	100.841	1	18	20	14	5	17.4	25.6	9.44	60	0	0	0	4.4	0	0	0
male	VSD	simple	0	20	0	0	0	0	0	0	0	0	0	0	0.53	164.455	0.7	40	38	32	4.4	16	26.4	9.44	50	0	0	0	3.4	1	0	0
male	VSD	simple	1	19	0	0	0	0	0	0	0	0	0	0	0.92	91.2884	1.5	17	12	13	4.5	15.5	14.7	11.5127					4.4	0	0	0
male	TOF	mod	1	20	0	0	0	0	0	0	0	0	0	0	0.66	129.367	0.5	29	15	18	4.1	14.1	22	9.44	58	0	1	0	3.4	0	0	0
female	TOF	mod	1	20	0	0	0	0	0	0	0	0	0	0	0.47	138.604	0.3	27	25	22	4.2	14.4	14.1	9.44	62	1	1	1	3.4	0	0	0
male	VSD	simple	1	18	0	0	0	0	0	0	0	0	0	0	0.82	105.154	1.2	15	20	18	4.8	15.6	20.9	10.372	53	0	0	0	5.4	0	0	0
male	TA	severe	1	20	0	1	0	0	0	0	0	0	0	0	0.69	123.227	2.6	50	29	22	4.1	18.4	11.2	14.3246	58		0	0	3.4	0	0	0
female	Marfan	mod	0	19	0	0	0	0	0	0	0	0	0	0	0.44	151.184	0.3	14	15	11	4	12.6	21.4	9.44	63	0	0	0	5.4	1	0	0
female	TOF	mod	1	18	0	0	0	0	0	0	0	0	0	0	0.6	109.367	0.7	18	17	10	4.5	11.7	31.7	9.44	68	0	1	0	6.4	0	0	0
male	Ebstein	mod	1	20	0	0	0	0	0	0	0	0	1	0	1	82.1119	1.4	41	23	40	4.3	12.7	15.9	11.16	59	1	0	0	3	0	0	0
female	valve	simple	0	18	0	0	0	0				0	0	0	0.7	92.3944	1.3	19	22	17	4.7	14.7	26.5	10.7812	72	0	0	0	4	0	0	0
male	TGA	severe	1	19	0	0	0	0				0	0	0	0.38	240.169	1.2	23	33	26	4.6	15.4	21.4	10.372	41	1	0	0	2	0	0	0
female	SV	severe	1	22	1	1	0	0	0	0	0	0	0	0	0.68	90.0339	0.5	40	18	13	4.9	15	26	9.44	54		0	0	2.4	0	0	0
male	TOF	mod	1	19	0	0	0	0				0	0	0	0.75	114.152	0.8	22	22	18	4.4	17.5	22.3	9.44	54	1	0	0	5.4	0	0	0
female	AVSD	mod	1	19	0	0	0	0	0	0	0	0	0	0	0.77	81.964	0.7	28	19	11	4.5	13.1	24	9.44					5.4	0	0	0
male	PA	severe	1	19	0	0	0	0	0	0	0	0	0	0	0.71	121.206	0.8	18	15	6	4.5	13.1	22.3	9.44	38	1	1	0	5.4	0	0	0
male	TA	severe	1	18	1	1	0	0				0	0	0	0.9	94.9724	1.2	25	22	16	4.7	15	19.1	10.372	56		0	0	6.4	0	0	0
female	VSD	simple	1	18	0	0	0	0	0	0	0	0	0	0	0.4	170.423	0.3	17	30	26	4.1	12.1	20.1	9.44					6.4	0	0	0
female	VSD	simple	0	19	0	0	0	1	0	0	0	0	0	0	0.54	120.838	0.9	14	20	13	4.8	13.4	27.8	9.44	55	0	0	0	5.4	0	0	0
male	ASD	simple	1	18	0	0	0	0	0	0	0	0	0	0	0.7	125.026	1.1	25	25	21	4.3	14.6	14.1	9.92723	60	0	1	0	6.4	0	0	0
male	TOF	mod	1	22	0	0	0	0	0	0	0	0	0	0	0.87	93.0449	0.8	23	21	8	4.4	14.8	26.1	9.44					3.4	0	0	0
female	ASD	simple	1	23	0	0	0	1	0	0	0	0	0	0	0.62	98.3453	0.8	34	19	19	4.5	13.5	27.5	9.44	52	1	0	0	2.4	0	0	0
female	AVSD	mod	1	20	0	0	0	0	0	0	0	0	0	0	0.5	129.532	0.4	7	10	6	3.5	9.6	31.4	9.44	70	0	0	0	6.4	0	0	0
male	TAPVR	mod	1	18	0	0	0	0	0	0	0	0	0	0	0.9	94.9724	1.4	13	14	8	4.7	15.9	27.1	11.16					8.4	0	0	0
male	TOF	mod	1	20	0	0	0	0	0	0	0	0	1	1	0.7	121.302	1.5	28	34	53	4.1	14.4	23.1	11.5127	68	0	1	0	2	0	0	0
female	VSD	simple	1	22	0	0	0	0				0	0	0	0.62	99.608	0.7	14	12	8	4.6	11	40.3	9.44	60	0	0	0	4.4	0	0	0
female	TOF	mod	1	21	0	0	0	0	0	0	0	0	0	0	0.69	89.7983	0.5	20	24	24	3.9	13.4	34.7	9.44	58	0	0	0	5.4	0	0	0
male	TOF	mod	1	19	0	0	0	1	0	0	0	0	0	0	0.8	106.37	0.4	28	15	16	4.4	15.6	24.3	9.44	53	0	0	0	7.4	1	0	1
male	DORV	severe	1	20	0	0	0	0	0	0	0	0	0	0	0.8	104.816	1.2	21	25	28	5.2	15.7	12.5	10.372	62	0	1	0	7.4	0	0	0
male	Marfan	mod	1	19	0	0	0	0	0	0	0	0	0	0	0.6	145.714	0.8	23	16	6	4.5	13.8	23	9.44	62	0	0	0	7.4	0	0	0
female	TOF	mod	1	22	0	0	0	0				0	0	0	0.69	88.6074	1.5	19	15	8	4.8	13.2	21.8	11.5127	51	0	1	0	6.4	0	0	0
female	Marfan	mod	0	22	0	0	0	0				0	0	0	0.6	103.246	0.9	13	18	12	4.5	13.8	22.5	9.44	61	0	0	0	6.4	0	0	0
female	TA	severe	1	20	0	1	0	0	0	0	0	0	0	0	0.5	129.532	0.5	35	25	11	3.8	12.2	20.3	9.44	60		0	0	8	0	0	0
female	Marfan	mod	0	22	0	0	0	0				0	0	0	0.6	103.246	0.8	7	17	12	4.8	11.5	12.1	9.44	59	0	0	0	7.4	0	0	0
female	DORV	severe	1	26	1	1	0	0	0	0	0	0	0	0	0.7	83.1403	0.8	63	39	25	4	16.8	13	9.44	40		0	0	3.4	0	0	0
male	TOF	mod	1	23	0	0	0	0	0	0	0	0	0	0	0.63	130.77	0.8	80	26	29	4.3	15.4	24	9.44	65	0	1	0	6.4	0	0	0
female	AVSD	severe	0	27	0	0	1	0				0	0	1	0.6	97.3525	0.8	350	32	15	1.7	24.1	9.3	9.44	70	0	0	1	3.4	0	0	0
female	TOF	mod	1	26	0	0	0	0	0	0	0	0	0	0	0.33	189.276	0.3	192	32	26	4.1	13.5	11.6	9.44	52	1	1	0	4.4	0	0	0
female	VSD	simple	1	28	0	0	0	0				0	0	0	0.35	173.741	0.4	15	17	15	4.4	11.5	25.2	9.44	53	0	0	0	1	0	0	0
female	VSD	simple	1	22	0	0	0	0				0	0	0	0.5	126.037	0.7	19	17	25	4.1	11.6	30.7	9.44	59	0	0	0	9.4	0	0	0
male	Marfan	mod	1	23	0	0	0	0	0	0	0	0	0	0	0.7	116.533	2.4	13	19	12	4.4	16.8	21.4	13.9154	54	0	0	0	8.4	0	0	0
male	TOF	mod	1	24	0	0	0	0				0	0	0	0.71	113.346	0.4	17	13	10	4.8	14.9	29.6	9.44	58	0	0	0	7.4	0	0	1
male	TOF	mod	1	21	0	0	0	0				0	0	0	0.9	90.8623	1	17	14	7	4.6	15.6	30.9	9.44	50	0	1	0	10.4	0	0	1
male	VSD	simple	1	20	0	0	0	0	0	0	0	0	0	0	0.8	104.816	0.6	61	21	24	4.7	12.6	50	9.44	62	0	0	0	12.4	0	0	0
male	VSD	simple	1	25	0	0	0	0				0	0	0	0.8	98.3134	0.6	20	17	20	4.5	14.9	16	9.44	56	0	0	0	7.4	0	0	0
male	VSD	severe	0	27	0	0	1	0	0	0	0	0	0	1	0.81	94.8676	1	24	17	18	4.4	19	12.7	9.44	54	0	0	1	5.4	0	0	0
male	PDA	simple	1	25	0	0	0	0				0	0	0	0.7	113.777	0.9	37	21	27	5	16.2	25.5	9.44	58	0	0	0	7.4	0	0	0
female	ASD	severe	0	27	0	0	1	0	0	0	0	0	0	1	0.7	82.2446	1.2	11	16	9	4.5	13.7	23.5	10.372	55	0	1	1	5.4	0	0	0
female	DORV	severe	1	28	0	1	0	0	0	0	0	0	0	1	0.56	103.895	1.3	30	19	18	4.3	13.1	14.1	10.7812	59		0	0	4.4	0	0	0
female	PDA	simple	1	24	0	0	0	0				0	0	0	1	57.5871	0.7	29	23	18	4.3	15.1	20.2	9.44	66	0	0	0	9.4	0	0	0
female	valve	simple	0	29	0	0	0	0				0	0	0	0.44	133.906	0.4	71	22	13	3.8	13.9	8.4	9.44	73	0	0	0	4.4	0	0	0
female	valve	simple	1	27	0	0	0	0	0	0	0	0	0	0	0.6	97.3525	0.7	13	19	18	4	12.9	25.9	9.44	68	0	0	0	6.4	0	0	0
male	VSD	simple	0	23	0	0	0	0				0	0	0	0.8	100.694	1.1	22	20	17	4.4	14.7	29.1	9.92723	62	0	0	0	10.4	0	0	0
female	VSD	simple	0	26	0	0	0	0				0	0	0	0.6	98.4127	0.7	17	18	10	4.7	11.9	21.6	9.44	69	0	1	0	8.4	0	0	0
female	Marfan	mod	1	26	0	0	0	0	0	0	0	0	0	0	0.5	120.137	1	15	11	11	4.5	13.3	26.6	9.44	62				8.4	1	0	1
female	ASD	simple	1	20	0	0	0	0	0	0	0	0	0	0	0.5	129.532	0.7	20	49	58	4.6	11.5	27	9.44	64	0	0	0	13	0	0	0
male	ccTGA	severe	0	28	1	0	0	0				0	0	0	0.8	95.1671	1	27	17	15	4.6	15.8	25.5	9.44	41	0	1	0	6.4	0	0	0
male	DORV	severe	1	28	0	0	0	0	0	0	0	0	0	0	0.76	100.66	0.9	41	19	40	4.4	16.6	25	9.44	53	0	0	0	6.4	0	0	0
female	Marfan	mod	0	29	0	0	0	0				0	0	0	0.6	95.3763	1	45	17	11	4.5	13.2	21.2	9.44					5.4	0	0	0
male	VSD	simple	1	26	0	0	0	0	0	0	0	0	0	0	0.8	97.2129	0.5	49	17	37	3	11.8	31.1	9.44	56	0	0	0	8.4	0	0	0
male	VSD	simple	0	26	0	0	0	0				0	0	0	0.7	112.504	1.1	7	20	17	4.8	14.3	25.8	9.92723	63	0	0	0	8.4	0	0	0
male	VSD	simple	0	27	0	0	0	0				0	0	0	0.7	111.292	0.6	19	13	9	4.7	15.5	22.4	9.44	70	0	0	0	7.4	0	0	0
male	ASD	severe	0	27	0	0	1	0	0	0	0	0	0	1	0.9	84.5394	0.6	74	24	42	5.1	17.5	21.9	9.44	78	0	0	1	8.4	0	0	0
female	Marfan	mod	1	28	0	0	0	0	0	0	0	0	0	0	0.5	117.608	0.9	12	21	11	4.2	13	17.9	9.44	64	0	0	0	8.4	0	0	0
male	VSD	simple	1	26	0	0	0	0				0	0	0	0.8	97.2129	1.5	33	17	18	4.9	15.6	21.7	11.5127	62	0	0	0	10.4	0	0	0
female	Marfan	mod	1	31	0	0	0	0	0	0	0	0	0	0	0.51	111.775	0.4	43	27	29	17	12.1	4.3	9.44	74	0	1	0	5.4	0	0	0
female	TOF	mod	1	29	0	0	0	0				0	0	0	0.5	116.43	0.7	24	19	17	4.5	13.2	22.1	9.44	50	0	1	0	8.4	0	0	0
female	Marfan	mod	1	29	0	0	0	0	0	0	0	0	0	0	0.6	95.3763	1.7	25	21	9	4.3	12.2	17.4	12.1526	67	0	1	0	8.4	1	0	0
female	ccTGA	severe	0	31	0	0	0	0	0	0	0	0	0	0	0.6	93.5681	0.6	8	15	8		14.4	25.6	9.44	59	0	1	0	7.4	0	0	0
female	CoA	mod	1	32	0	0	0	0				0	0	0	0.6	92.7194	0.6	15	14	9	4.6	14.1	25.5	9.44	77	0	0	0	6.4	0	0	0
female	ASD	simple	0	32	0	0	0	0				0	0	0	0.4	144.482	0.8	7	13	10	3.8	12.1	19.9	9.44	60	0	0	0	6.4	0	0	0
male	Marfan	mod	1	35	0	0	0	0	1	1	0	0	0	0	0.82	86.8844	0.8	26	15	9	3.7	13.1	17	9.44	77	0	0	0	3.4	0	0	0
female	VSD	simple	0	33	0	0	0	0	0	0	0	0	0	0	0.6	91.9042	0.6	25	22	23	4.9	14.8	30.1	9.44	67	0	0	0	6.4	0	0	0
female	Marfan	mod	0	31	0	0	0	0	0	0	0	0	0	0	0.5	114.223	1	35	15	13	4	12.8	18	9.44	67	0	0	0	8.4	0	0	0
male	Marfan	mod	1	36	0	0	0	0	0	0	0	0	0	0	0.64	113.027	0.6	55	25	55	4.6	15.5	23.6	9.44	61	0	0	0	4.4	1	0	0
female	TOF	mod	1	33	0	0	0	0				0	0	1	0.6	91.9042	0.6	16	17	21	4.2	13.1	26.2	9.44	58	0	0	0	7.4	0	0	0
male	ccTGA	severe	0	35	0	0	0	1	0	0	0	0	0	0	0.81	88.0586	0.7	14	17	18	4.5	15.1	19.7	9.44	65	0	0	0	6.4	0	0	0
female	Marfan	mod	1	38	0	0	0	0				0	0	0	0.59	89.8951	0.7	10	16	10	4	12	14.8	9.44	73	0	0	0	3.4	0	0	0
male	VSD	simple	1	33	0	0	0	0				0	0	0	0.7	105.063	0.4	33	21	30	4.8	13.8	28.8	9.44	59	0	0	0	8.4	0	0	0
male	VSD	simple	1	33	0	0	0	0				0	0	0	0.8	90.7837	0.6	15	17	17	4.5	14.7	23.7	9.44	61	0	0	0	8.4	0	0	0
female	valve	simple	0	35	0	0	0	0	0	0	0	0	0	0	0.5	110.313	0.5	5	19	9	3.3	12.9	12	9.44	68	0	0	0	6.4	0	0	0
female	Marfan	mod	1	36	0	0	0	0	0	0	0	0	0	0	0.7	75.7269	0.5	11	14	7	4.6	11.4	14.9	9.44	59	0	0	0	6.4	0	0	0
female	TAPVR	mod	1	34	0	0	0	0	0	0	0	0	0	1	0.5	111.234	1	43	22	19	4.8	12.8	21.7	9.44	60	0	0	0	8.4	0	0	0
male	Marfan	mod	0	34	0	0	0	0	0	0	0	0	1	0	0.8	90.0092	1.5	17	17	15	4.8	13.2	19.2	11.5127	71	0	1	0	6	0	0	0
female	VSD	simple	0	35	0	0	0	0	0	0	0	0	0	0	0.5	110.313	0.7	13	21	22	4.3	12.8	29.6	9.44	72	0	0	0	8.4	0	0	0
female	Marfan	mod	1	40	0	0	0	0	0	0	0	0	0	0	0.63	82.4473	0.6	61	24	35	3.3	14	35	9.44	70	0	0	0	3.4	0	0	0
male	Marfan	mod	1	38	0	0	0	0	0	0	0	0	0	0	1	68.2973	0.6	133	29	26	4.3	13.6	16.7	9.44	61	0	0	0	5.4	1	0	0
male	Marfan	mod	1	35	0	0	0	0	0	0	0	0	1	0	0.8	89.2635	1.3	21	26	22	4.5	15.5	13.5	10.7812	63	0	0	0	5	0	0	0
male	Marfan	mod	1	36	0	0	0	0	0	0	0	0	0	0	0.9	77.8398	0.4	13	17	10	4	13.6	24.4	9.44	56	0	0	0	8.4	1	0	0
female	VSD	simple	0	33	0	0	0	0				0	0	0	0.6	91.9042	0.6	10	16	13	4.5	8	41.5	9.44	58	0	0	0	10	0	0	0
female	Marfan	mod	0	31	0	0	0	0				0	0	1	0.4	145.805	1.2	9	22	26	3.5	12	31.2	10.372	59	0	0	0	11	0	0	0
male	valve	simple	0	34	0	0	0	0				0	0	0	0.7	104.167	0.5	92	32	48	4.8	16.1	26.4	9.44	76	0	0	0	10.4	0	1	0
female	VSD	simple	0	36	0	0	0	0	0	0	0	0	0	0	0.6	89.6375	0.9	19	24	23	4.7	12.6	20.2	9.44	61	0	0	0	8.4	0	0	0
male	Marfan	mod	1	40	0	0	0	0	0	0	0	0	0	0	1.3	50.5076	0.5	46	20	12	4.2	14.1	31.4	12.5254	63	0	0	0	4.4	0	0	0
female	VSD	simple	0	36	0	0	0	0	0	0	0	0	0	0	0.6	89.6375	0.8	21	19	15		13.6	26	9.44	65	0	0	0	6	0	0	0
female	VSD	simple	0	36	0	0	0	0	0	0	0	0	0	0	0.6	89.6375	1	23	19	15	4.3	13.7	21.7	9.44	74	0	0	0	9.4	0	0	0
male	Marfan	mod	1	39	0	0	0	0	0	0	0	0	0	0	0.6	118.541	0.7	35	34	26	4.1	12.7	13.5	9.44	74	0	0	0	6.4	0	0	0
male	ASD	simple	0	39	0	0	0	0	0	0	0	0	0	0	0.9	76.072	1.8	96	51	49	4.4	15.6	22.8	12.4448	76	0	0	0	6.4	0	0	0
female	Marfan	mod	1	39	0	0	0	0	0	0	0	0	0	0	0.8	63.9485	1	10	15	11	4.2	13.8	23.1	9.44	60	0	1	0	7.4	0	0	0
female	Ebstein	mod	0	34	0	0	0	0	0	0	0	0	0	0	0.7	76.9794	0.5	25	13	9	4	12.9	33.6	9.44	71	0	1	1	12.4	0	0	0
male	VSD	simple	0	38	0	0	0	0				0	0	0	0.7	100.894	0.6	39	20	19	4.9	14.8	17.5	9.44	67	0	0	1	8.4	0	0	0
male	Marfan	mod	1	34	0	0	0	0				0	0	0	0.8	90.0092	0.8	19	29	18	4.4	14.8	18.7	9.44					13.4	0	0	0
female	Marfan	mod	0	39	0	0	0	0	0	0	0	0	0	0	0.7	74.0071	0.9	16	26	23	4.6	13.6	15.1	9.44	67	0	0	0	8.4	0	0	0
female	VSD	simple	0	40	0	0	0	0				0	0	0	0.7	73.4713	0.7	17	25	23		13.4	19.8	9.44	77	0	0	0	7.4	0	0	0
female	ASD	simple	0	43	0	0	0	0	0	0	0	0	0	0	0.52	99.6169	0.3	264	35	40	3.8	11	28.7	9.44	73	0	0	0	4.4	1	0	0
male	Marfan	mod	1	42	0	0	0	0	0	0	0	0	0	0	0.8	84.7127	0.8	27	32	16	4.5	14	19.2	9.44	80	0	0	0	6.4	0	0	0
female	VSD	simple	0	43	0	0	0	0	0	0	0	0	0	0	0.59	86.7618	0.6	9	12	7	4.4	8.3	21	9.44	65	0	0	0	5.4	0	0	0
female	ASD	severe	0	41	0	0	1	0	0	0	0	0	0	1	0.7	72.9525	0.7	17	12	10	4.4	13.2	22.5	9.44	82	0	0	1	8.4	0	0	0
female	ASD	simple	1	39	0	0	0	0	0	0	0	0	0	1	0.8	63.9485	1.4	35	19	15	4.7	13.7	13.6	11.16	83	1	1	1	10.4	0	0	0
male	VSD	simple	1	48	0	0	0	0				0	0	0	0.83	78.3094	0.6	54	18	18	4.4	14.2	25.9	9.44	62	0	0	0	2.4	0	0	0
male	Marfan	mod	1	42	0	0	0	0	1	0	1	0	0	0	0.7	98.0374	0.8	30	32	21	3.9	13.7	14.1	9.44	70	0	0	0	8.4	0	0	0
male	TOF	mod	1	42	0	0	0	0	0	0	0	0	1	1	0.7	98.0374	0.6	23	17	15	3.8	12.1	9.5	9.44	52	1	1	1	6	0	0	0
female	VSD	simple	0	41	0	0	0	0				0	0	0	0.6	86.3535	0.7	15	23	21	4.4	12.3	24.2	9.44	66	0	0	0	9.4	0	0	0
female	VSD	simple	0	42	0	0	0	0				0	0	0	0.8	62.6027	1.4	11	17	12	4.3	12.4	18.8	11.16	63	0	0	0	9.4	0	0	0
male	ASD	simple	0	43	0	0	0	0	0	0	0	0	0	0	0.8	84.1426	0.5	54	26	44	4.2	15.1	27.5	9.44	66	0	0	0	8.4	0	1	0
male	VSD	simple	1	43	0	0	0	0				0	0	0	0.7	97.3776	0.7	130	35	49	4.4	15.3	30.4	9.44	63	0	0	0	8.4	0	0	0
female	ASD	simple	0	46	0	0	0	0	0	0	0	0	0	0	0.9	53.6159	0.5	14	19	24	3.9	12.3	22.5	9.44	75	0	0	1	5.4	0	0	0
female	VSD	simple	1	47	0	0	0	0				0	0	0	1	47.4847	0.8	17	35	26	4.1	12.8	19.5	9.44	68	0	0	0	6.4	1	0	0
female	VSD	simple	0	49	0	0	0	0	0	0	0	0	0	0	0.65	75.1679	0.4	65	17	18	4.1	13.2	22.9	9.44	69	0	0	0	4.4	1	0	0
male	Marfan	mod	1	44	0	0	0	0	0	0	0	0	0	0	0.7	96.7372	1	80	42	31	4.3	15.2	25.1	9.44	61	0	0	0	9.4	1	0	0
female	Marfan	mod	1	47	0	0	0	0	0	0	0	0	0	0	0.6	83.0341	0.6	18	12	9	4	9.9	41.3	9.44	67	0	0	0	6.4	1	0	0
female	Marfan	mod	1	50	0	0	0	0	0	0	0	0	0	0	0.44	114.526	0.8	32	18	12	3.6	23	22.4	9.44	43	0	0	0	4.4	0	0	0
female	AVSD	mod	1	49	0	0	0	0				0	0	0	0.7	69.3143	0.8	30	23	21	4.3	13.6	23.5	9.44	58	0	1	0	5.4	0	0	0
male	Marfan	mod	1	53	0	0	0	0	0	0	0	0	0	0	0.43	156.286	0.6	36	14	8	3	10.3	27.8	9.44	71	0	0	0	3.4	0	0	0
female	Marfan	mod	1	50	0	0	0	0	0	0	0	0	0	0	0.5	99.5792	0.6	28	18	17	4.1	12.6	21	9.44	62	0	0	0	7.4	1	0	0
male	ccTGA	severe	0	52	1	0	0	0	0	0	0	0	0	0	0.78	81.9138	0.6	53	27	58	4.8	15.8	23.8	9.44	35	0	1	0	5.4	0	0	0
female	VSD	simple	0	52	0	0	0	0	0	0	0	0	0	0	0.7	68.1422	1.8	21	24	15	4.5	13.1	18.9	12.4448	73	0	1	0	6.4	0	0	0
female	Marfan	mod	1	52	0	0	0	0	0	0	0	0	1	1	0.6	80.6595	1.9	40	35	16	4.2	12.9	17.4	12.7212	60	0	0	0	7	1	0	0
female	ASD	simple	0	56	0	0	0	0	0	0	0	0	0	0	0.7	66.7082	0.8	15	16	13	4.8	13.8	18.2	9.44	62	0	0	1	6.4	0	0	0
male	ASD	simple	1	53	0	0	0	0				0	0	0	0.8	79.2418	0.5	17	20	20	4.5	14.1	22.6	9.44	69	0	0	0	9.4	1	0	0
female	VSD	simple	1	54	0	0	0	0	0	0	0	0	0	0	0.8	58.2463	0.9	22	22	18	4.7	13.5	16.6	9.44	60	0	0	0	8.4	1	0	1
female	Marfan	mod	1	55	0	0	0	0	0	0	0	0	0	0	0.7	67.054	0.5	18	22	14	3.7	10.5	26.1	9.44	58	0	0	0	8.4	0	0	0
female	ASD	simple	1	56	0	0	0	0	0	0	0	0	0	0	0.6	78.9621	0.5	16	19	14	4.2	11.8	21.6	9.44	72	0	0	0	7.4	0	0	0
female	Marfan	mod	1	61	0	0	0	0	0	0	0	0	0	0	0.57	81.4947	0.6	22	23	21	4	13	19	9.44	67	0	0	0	3.4	0	0	0
male	VSD	simple	0	57	0	0	0	0				0	0	1	0.9	68.222	1.2	60	31	33	4.1	14.6	23.1	10.372	71	0	0	0	7.4	0	0	0
female	ASD	simple	1	55	0	0	0	0	0	0	0	0	0	0	0.6	79.3715	1.6	16	16	12	4.2	12.4	21.8	11.8427	71	0	0	0	9.4	0	0	0
male	ASD	simple	1	59	0	0	0	0	1	1	0	0	0	0	1.4	41.6585	0.6	21	45	30	4.2	11.1	17.4	13.3969	75	0	0	0	6	0	0	0
female	PDA	simple	1	61	0	0	0	0	0	0	0	0	0	0	0.64	71.7952	0.9	23	19	17	4.6	13.4	26.9	9.44	79	0	0	0	5.4	0	0	0
male	Marfan	mod	0	59	0	0	0	0	1	0	1	0	0	0	1	60.1959	0.9	34	27	19	4	12.4	13.8	9.44	56	0	0	0	9.4	0	0	0
male	valve	simple	0	63	0	0	0	0	0	0	0	0	0	0	0.8	75.4068	0.4	20	15	10	3.9	10.6	27.6	9.44	72	0	1	0	6.4	1	0	0
female	ASD	simple	0	64	0	0	0	0	0	0	0	0	0	0	0.6	75.9933	0.7	14	23	17	4.4	14.3	22.3	9.44	71	0	1	1	5.4	0	0	0
male	ASD	simple	1	67	0	0	0	0	0	0	0	0	0	1	1	58.0388	1	28	22	17	4.4	13.3	25	9.44	77	1	0	1	3.4	0	0	0
female	Marfan	mod	1	66	0	0	0	0	0	0	0	0	0	0	0.64	70.1901	0.5	115	66	83	3.9	12.1	20.4	9.44	62	0	0	1	4.4	1	0	0
female	ASD	simple	1	64	0	0	0	0				0	0	0	0.7	64.2	0.6	17	14	13	3.2	10.1	30.7	9.44	70	1	0	0	6.4	0	0	0
male	Marfan	mod	1	69	0	0	0	0	0	0	0	0	0	1	0.76	77.7037	0.8	24	23	15	4.1	13.6	15.2	9.44	45	0	1	0	3	0	0	0
male	ASD	simple	1	68	0	0	0	0	0	0	0	0	0	1	0.7	85.3757	1	40	23	14	3.8	13.2	14.4	9.44	48	0	1	1	6.4	0	0	0
female	Marfan	mod	1	68	0	0	0	0	0	0	0	0	0	0	0.6	74.6825	1.2	17	22	15	4.3	12.8	19.8	10.372	65	0	0	0	8.4	1	0	1
male	VSD	simple	0	70	0	0	0	0	0	0	0	0	0	0	0.8	73.1607	0.8	22	18	14	4.3	13.4	17.6	9.44	75	0	0	0	6.4	0	0	0
female	ASD	simple	0	72	0	0	0	0	0	0	0	0	0	0	0.9	47.1466	1.1	20	18	12	4.1	13	18.8	9.92723	63	0	0	0	7.4	0	0	0
female	VSD	simple	0	76	0	0	0	0				0	0	0	0.6	72.3361	0.7	33	19	14	4	12.4	26	9.44	67	0	0	0	5.4	0	0	0
female	DCRV	simple	0	77	0	0	0	0	0	0	0	0	0	0	0.9	46.2468	1	19	28	14	4	13	17	9.44	72	0	1	0	6.4	0	0	0
female	ASD	simple	0	77	0	0	0	0				0	0	0	0.7	60.8816	0.8	14	18	10	4.2	13.4	25	9.44	78	0	0	1	9.4	0	0	0
